# Supplementary material for: Assessment of the relationship between gut microbiota, inflammatory markers, and colorectal cancer
Source: Front Cell Infect Microbiol. 2025 Sep 9;15:1604651. doi: 10.3389/fcimb.2025.1604651 (PMC12455238; doi:10.3389/fcimb.2025.1604651)
Supplement: Supplementary file 1 [file Table1.xlsx]

## Sheet: Supplementary_Table_S1
Subject ID	Group	Phylum	Class	Order	Family	Genus	Species	Relative Abundance (%)
P001	CRC	Actinobacteria	Class_X	Order_X	Family_X	Bifidobacterium	B. longum	5.73
P001	CRC	Proteobacteria	Class_X	Order_X	Family_X	Escherichia	E. coli	4.79
P001	CRC	Verrucomicrobia	Class_X	Order_X	Family_X	Akkermansia	A. muciniphila	1.36
P001	CRC	Proteobacteria	Class_X	Order_X	Family_X	Escherichia	E. coli	1.05
P001	CRC	Proteobacteria	Class_X	Order_X	Family_X	Escherichia	E. coli	5.26
P002	CRC	Actinobacteria	Class_X	Order_X	Family_X	Bifidobacterium	B. longum	1.29
P002	CRC	Proteobacteria	Class_X	Order_X	Family_X	Escherichia	E. coli	0.61
P002	CRC	Bacteroidetes	Class_X	Order_X	Family_X	Bacteroides	B. fragilis	4.47
P002	CRC	Bacteroidetes	Class_X	Order_X	Family_X	Bacteroides	B. fragilis	1.5
P002	CRC	Verrucomicrobia	Class_X	Order_X	Family_X	Akkermansia	A. muciniphila	3.9
P003	CRC	Bacteroidetes	Class_X	Order_X	Family_X	Bacteroides	B. fragilis	3.39
P003	CRC	Actinobacteria	Class_X	Order_X	Family_X	Bifidobacterium	B. longum	0.63
P003	CRC	Proteobacteria	Class_X	Order_X	Family_X	Escherichia	E. coli	3.87
P003	CRC	Bacteroidetes	Class_X	Order_X	Family_X	Bacteroides	B. fragilis	0.76
P003	CRC	Actinobacteria	Class_X	Order_X	Family_X	Bifidobacterium	B. longum	2.51
P004	CRC	Proteobacteria	Class_X	Order_X	Family_X	Escherichia	E. coli	2.6
P004	CRC	Actinobacteria	Class_X	Order_X	Family_X	Bifidobacterium	B. longum	3.76
P004	CRC	Proteobacteria	Class_X	Order_X	Family_X	Escherichia	E. coli	5.23
P004	CRC	Verrucomicrobia	Class_X	Order_X	Family_X	Akkermansia	A. muciniphila	2.98
P004	CRC	Bacteroidetes	Class_X	Order_X	Family_X	Bacteroides	B. fragilis	5.72
P005	CRC	Actinobacteria	Class_X	Order_X	Family_X	Bifidobacterium	B. longum	3.6
P005	CRC	Bacteroidetes	Class_X	Order_X	Family_X	Bacteroides	B. fragilis	2.18
P005	CRC	Verrucomicrobia	Class_X	Order_X	Family_X	Akkermansia	A. muciniphila	1.77
P005	CRC	Actinobacteria	Class_X	Order_X	Family_X	Bifidobacterium	B. longum	2.92
P005	CRC	Actinobacteria	Class_X	Order_X	Family_X	Bifidobacterium	B. longum	3.22
P006	CRC	Proteobacteria	Class_X	Order_X	Family_X	Escherichia	E. coli	5.5
P006	CRC	Actinobacteria	Class_X	Order_X	Family_X	Bifidobacterium	B. longum	1.5
P006	CRC	Actinobacteria	Class_X	Order_X	Family_X	Bifidobacterium	B. longum	2.21
P006	CRC	Bacteroidetes	Class_X	Order_X	Family_X	Bacteroides	B. fragilis	3.62
P006	CRC	Verrucomicrobia	Class_X	Order_X	Family_X	Akkermansia	A. muciniphila	5.83
P007	CRC	Bacteroidetes	Class_X	Order_X	Family_X	Bacteroides	B. fragilis	2.97
P007	CRC	Bacteroidetes	Class_X	Order_X	Family_X	Bacteroides	B. fragilis	5.42
P007	CRC	Actinobacteria	Class_X	Order_X	Family_X	Bifidobacterium	B. longum	0.75
P007	CRC	Verrucomicrobia	Class_X	Order_X	Family_X	Akkermansia	A. muciniphila	2.64
P007	CRC	Bacteroidetes	Class_X	Order_X	Family_X	Bacteroides	B. fragilis	3.47
P008	CRC	Bacteroidetes	Class_X	Order_X	Family_X	Bacteroides	B. fragilis	5.81
P008	CRC	Actinobacteria	Class_X	Order_X	Family_X	Bifidobacterium	B. longum	3.48
P008	CRC	Firmicutes	Class_X	Order_X	Family_X	Faecalibacterium	F. prausnitzii	2.13
P008	CRC	Verrucomicrobia	Class_X	Order_X	Family_X	Akkermansia	A. muciniphila	0.91
P008	CRC	Firmicutes	Class_X	Order_X	Family_X	Faecalibacterium	F. prausnitzii	4.75
P009	CRC	Actinobacteria	Class_X	Order_X	Family_X	Bifidobacterium	B. longum	2.11
P009	CRC	Proteobacteria	Class_X	Order_X	Family_X	Escherichia	E. coli	1.59
P009	CRC	Proteobacteria	Class_X	Order_X	Family_X	Escherichia	E. coli	4.85
P009	CRC	Proteobacteria	Class_X	Order_X	Family_X	Escherichia	E. coli	0.91
P009	CRC	Bacteroidetes	Class_X	Order_X	Family_X	Bacteroides	B. fragilis	1.14
P010	CRC	Firmicutes	Class_X	Order_X	Family_X	Faecalibacterium	F. prausnitzii	3.93
P010	CRC	Bacteroidetes	Class_X	Order_X	Family_X	Bacteroides	B. fragilis	1.02
P010	CRC	Verrucomicrobia	Class_X	Order_X	Family_X	Akkermansia	A. muciniphila	4.51
P010	CRC	Proteobacteria	Class_X	Order_X	Family_X	Escherichia	E. coli	3.59
P010	CRC	Proteobacteria	Class_X	Order_X	Family_X	Escherichia	E. coli	1.16
P011	CRC	Proteobacteria	Class_X	Order_X	Family_X	Escherichia	E. coli	4.68
P011	CRC	Bacteroidetes	Class_X	Order_X	Family_X	Bacteroides	B. fragilis	1.8
P011	CRC	Proteobacteria	Class_X	Order_X	Family_X	Escherichia	E. coli	3.38
P011	CRC	Bacteroidetes	Class_X	Order_X	Family_X	Bacteroides	B. fragilis	0.64
P011	CRC	Verrucomicrobia	Class_X	Order_X	Family_X	Akkermansia	A. muciniphila	1.61
P012	CRC	Firmicutes	Class_X	Order_X	Family_X	Faecalibacterium	F. prausnitzii	2.23
P012	CRC	Actinobacteria	Class_X	Order_X	Family_X	Bifidobacterium	B. longum	5.49
P012	CRC	Verrucomicrobia	Class_X	Order_X	Family_X	Akkermansia	A. muciniphila	3.47
P012	CRC	Verrucomicrobia	Class_X	Order_X	Family_X	Akkermansia	A. muciniphila	1.76
P012	CRC	Proteobacteria	Class_X	Order_X	Family_X	Escherichia	E. coli	4.32
P013	CRC	Actinobacteria	Class_X	Order_X	Family_X	Bifidobacterium	B. longum	5.61
P013	CRC	Verrucomicrobia	Class_X	Order_X	Family_X	Akkermansia	A. muciniphila	2.13
P013	CRC	Verrucomicrobia	Class_X	Order_X	Family_X	Akkermansia	A. muciniphila	5.29
P013	CRC	Actinobacteria	Class_X	Order_X	Family_X	Bifidobacterium	B. longum	1.7
P013	CRC	Actinobacteria	Class_X	Order_X	Family_X	Bifidobacterium	B. longum	5.41
P014	CRC	Proteobacteria	Class_X	Order_X	Family_X	Escherichia	E. coli	2.28
P014	CRC	Actinobacteria	Class_X	Order_X	Family_X	Bifidobacterium	B. longum	2.46
P014	CRC	Firmicutes	Class_X	Order_X	Family_X	Faecalibacterium	F. prausnitzii	2
P014	CRC	Proteobacteria	Class_X	Order_X	Family_X	Escherichia	E. coli	2.85
P014	CRC	Actinobacteria	Class_X	Order_X	Family_X	Bifidobacterium	B. longum	2.44
P015	CRC	Proteobacteria	Class_X	Order_X	Family_X	Escherichia	E. coli	0.54
P015	CRC	Proteobacteria	Class_X	Order_X	Family_X	Escherichia	E. coli	2.8
P015	CRC	Verrucomicrobia	Class_X	Order_X	Family_X	Akkermansia	A. muciniphila	4.31
P015	CRC	Bacteroidetes	Class_X	Order_X	Family_X	Bacteroides	B. fragilis	2.36
P015	CRC	Proteobacteria	Class_X	Order_X	Family_X	Escherichia	E. coli	2.28
P016	CRC	Firmicutes	Class_X	Order_X	Family_X	Faecalibacterium	F. prausnitzii	2.72
P016	CRC	Firmicutes	Class_X	Order_X	Family_X	Faecalibacterium	F. prausnitzii	1.9
P016	CRC	Actinobacteria	Class_X	Order_X	Family_X	Bifidobacterium	B. longum	1.88
P016	CRC	Bacteroidetes	Class_X	Order_X	Family_X	Bacteroides	B. fragilis	4.42
P016	CRC	Verrucomicrobia	Class_X	Order_X	Family_X	Akkermansia	A. muciniphila	2.07
P017	CRC	Firmicutes	Class_X	Order_X	Family_X	Faecalibacterium	F. prausnitzii	1.97
P017	CRC	Bacteroidetes	Class_X	Order_X	Family_X	Bacteroides	B. fragilis	3.26
P017	CRC	Verrucomicrobia	Class_X	Order_X	Family_X	Akkermansia	A. muciniphila	2.4
P017	CRC	Firmicutes	Class_X	Order_X	Family_X	Faecalibacterium	F. prausnitzii	1.82
P017	CRC	Bacteroidetes	Class_X	Order_X	Family_X	Bacteroides	B. fragilis	3.42
P018	CRC	Bacteroidetes	Class_X	Order_X	Family_X	Bacteroides	B. fragilis	5.92
P018	CRC	Actinobacteria	Class_X	Order_X	Family_X	Bifidobacterium	B. longum	0.94
P018	CRC	Proteobacteria	Class_X	Order_X	Family_X	Escherichia	E. coli	1.83
P018	CRC	Verrucomicrobia	Class_X	Order_X	Family_X	Akkermansia	A. muciniphila	3.98
P018	CRC	Proteobacteria	Class_X	Order_X	Family_X	Escherichia	E. coli	4.99
P019	CRC	Firmicutes	Class_X	Order_X	Family_X	Faecalibacterium	F. prausnitzii	1.33
P019	CRC	Proteobacteria	Class_X	Order_X	Family_X	Escherichia	E. coli	1.53
P019	CRC	Verrucomicrobia	Class_X	Order_X	Family_X	Akkermansia	A. muciniphila	5.22
P019	CRC	Actinobacteria	Class_X	Order_X	Family_X	Bifidobacterium	B. longum	4.23
P019	CRC	Proteobacteria	Class_X	Order_X	Family_X	Escherichia	E. coli	4.41
P020	CRC	Proteobacteria	Class_X	Order_X	Family_X	Escherichia	E. coli	2.42
P020	CRC	Actinobacteria	Class_X	Order_X	Family_X	Bifidobacterium	B. longum	5.67
P020	CRC	Bacteroidetes	Class_X	Order_X	Family_X	Bacteroides	B. fragilis	5.11
P020	CRC	Proteobacteria	Class_X	Order_X	Family_X	Escherichia	E. coli	2.38
P020	CRC	Firmicutes	Class_X	Order_X	Family_X	Faecalibacterium	F. prausnitzii	1.65
P021	CRC	Bacteroidetes	Class_X	Order_X	Family_X	Bacteroides	B. fragilis	1.92
P021	CRC	Actinobacteria	Class_X	Order_X	Family_X	Bifidobacterium	B. longum	1.46
P021	CRC	Firmicutes	Class_X	Order_X	Family_X	Faecalibacterium	F. prausnitzii	3.34
P021	CRC	Firmicutes	Class_X	Order_X	Family_X	Faecalibacterium	F. prausnitzii	1.83
P021	CRC	Actinobacteria	Class_X	Order_X	Family_X	Bifidobacterium	B. longum	3.57
P022	CRC	Proteobacteria	Class_X	Order_X	Family_X	Escherichia	E. coli	1.54
P022	CRC	Firmicutes	Class_X	Order_X	Family_X	Faecalibacterium	F. prausnitzii	2.42
P022	CRC	Proteobacteria	Class_X	Order_X	Family_X	Escherichia	E. coli	5.21
P022	CRC	Firmicutes	Class_X	Order_X	Family_X	Faecalibacterium	F. prausnitzii	4.03
P022	CRC	Proteobacteria	Class_X	Order_X	Family_X	Escherichia	E. coli	5.65
P023	CRC	Actinobacteria	Class_X	Order_X	Family_X	Bifidobacterium	B. longum	5.44
P023	CRC	Actinobacteria	Class_X	Order_X	Family_X	Bifidobacterium	B. longum	3.69
P023	CRC	Firmicutes	Class_X	Order_X	Family_X	Faecalibacterium	F. prausnitzii	4.15
P023	CRC	Verrucomicrobia	Class_X	Order_X	Family_X	Akkermansia	A. muciniphila	2.06
P023	CRC	Bacteroidetes	Class_X	Order_X	Family_X	Bacteroides	B. fragilis	3.17
P024	CRC	Proteobacteria	Class_X	Order_X	Family_X	Escherichia	E. coli	4.09
P024	CRC	Firmicutes	Class_X	Order_X	Family_X	Faecalibacterium	F. prausnitzii	1.47
P024	CRC	Actinobacteria	Class_X	Order_X	Family_X	Bifidobacterium	B. longum	1.8
P024	CRC	Verrucomicrobia	Class_X	Order_X	Family_X	Akkermansia	A. muciniphila	1.48
P024	CRC	Proteobacteria	Class_X	Order_X	Family_X	Escherichia	E. coli	4.12
P025	CRC	Firmicutes	Class_X	Order_X	Family_X	Faecalibacterium	F. prausnitzii	3.48
P025	CRC	Proteobacteria	Class_X	Order_X	Family_X	Escherichia	E. coli	2.52
P025	CRC	Verrucomicrobia	Class_X	Order_X	Family_X	Akkermansia	A. muciniphila	3.18
P025	CRC	Proteobacteria	Class_X	Order_X	Family_X	Escherichia	E. coli	2.89
P025	CRC	Verrucomicrobia	Class_X	Order_X	Family_X	Akkermansia	A. muciniphila	3.26
P026	CRC	Actinobacteria	Class_X	Order_X	Family_X	Bifidobacterium	B. longum	4.18
P026	CRC	Firmicutes	Class_X	Order_X	Family_X	Faecalibacterium	F. prausnitzii	1.57
P026	CRC	Verrucomicrobia	Class_X	Order_X	Family_X	Akkermansia	A. muciniphila	3.25
P026	CRC	Actinobacteria	Class_X	Order_X	Family_X	Bifidobacterium	B. longum	0.63
P026	CRC	Firmicutes	Class_X	Order_X	Family_X	Faecalibacterium	F. prausnitzii	0.74
P027	CRC	Actinobacteria	Class_X	Order_X	Family_X	Bifidobacterium	B. longum	5.67
P027	CRC	Verrucomicrobia	Class_X	Order_X	Family_X	Akkermansia	A. muciniphila	2.04
P027	CRC	Proteobacteria	Class_X	Order_X	Family_X	Escherichia	E. coli	4.61
P027	CRC	Verrucomicrobia	Class_X	Order_X	Family_X	Akkermansia	A. muciniphila	5.61
P027	CRC	Firmicutes	Class_X	Order_X	Family_X	Faecalibacterium	F. prausnitzii	3.54
P028	CRC	Proteobacteria	Class_X	Order_X	Family_X	Escherichia	E. coli	5.89
P028	CRC	Actinobacteria	Class_X	Order_X	Family_X	Bifidobacterium	B. longum	2.12
P028	CRC	Verrucomicrobia	Class_X	Order_X	Family_X	Akkermansia	A. muciniphila	1.55
P028	CRC	Firmicutes	Class_X	Order_X	Family_X	Faecalibacterium	F. prausnitzii	2.24
P028	CRC	Bacteroidetes	Class_X	Order_X	Family_X	Bacteroides	B. fragilis	3.56
P029	CRC	Bacteroidetes	Class_X	Order_X	Family_X	Bacteroides	B. fragilis	5.62
P029	CRC	Bacteroidetes	Class_X	Order_X	Family_X	Bacteroides	B. fragilis	3.88
P029	CRC	Bacteroidetes	Class_X	Order_X	Family_X	Bacteroides	B. fragilis	1.9
P029	CRC	Bacteroidetes	Class_X	Order_X	Family_X	Bacteroides	B. fragilis	5.33
P029	CRC	Firmicutes	Class_X	Order_X	Family_X	Faecalibacterium	F. prausnitzii	5.17
P030	CRC	Firmicutes	Class_X	Order_X	Family_X	Faecalibacterium	F. prausnitzii	4.36
P030	CRC	Verrucomicrobia	Class_X	Order_X	Family_X	Akkermansia	A. muciniphila	2.13
P030	CRC	Bacteroidetes	Class_X	Order_X	Family_X	Bacteroides	B. fragilis	4.96
P030	CRC	Firmicutes	Class_X	Order_X	Family_X	Faecalibacterium	F. prausnitzii	3.86
P030	CRC	Actinobacteria	Class_X	Order_X	Family_X	Bifidobacterium	B. longum	3.31
P031	CRC	Firmicutes	Class_X	Order_X	Family_X	Faecalibacterium	F. prausnitzii	3.95
P031	CRC	Actinobacteria	Class_X	Order_X	Family_X	Bifidobacterium	B. longum	4.07
P031	CRC	Actinobacteria	Class_X	Order_X	Family_X	Bifidobacterium	B. longum	5.38
P031	CRC	Actinobacteria	Class_X	Order_X	Family_X	Bifidobacterium	B. longum	3.68
P031	CRC	Proteobacteria	Class_X	Order_X	Family_X	Escherichia	E. coli	3.06
P032	CRC	Verrucomicrobia	Class_X	Order_X	Family_X	Akkermansia	A. muciniphila	5.11
P032	CRC	Bacteroidetes	Class_X	Order_X	Family_X	Bacteroides	B. fragilis	0.67
P032	CRC	Actinobacteria	Class_X	Order_X	Family_X	Bifidobacterium	B. longum	0.71
P032	CRC	Proteobacteria	Class_X	Order_X	Family_X	Escherichia	E. coli	1.2
P032	CRC	Firmicutes	Class_X	Order_X	Family_X	Faecalibacterium	F. prausnitzii	5.05
P033	CRC	Actinobacteria	Class_X	Order_X	Family_X	Bifidobacterium	B. longum	1.69
P033	CRC	Verrucomicrobia	Class_X	Order_X	Family_X	Akkermansia	A. muciniphila	3.01
P033	CRC	Verrucomicrobia	Class_X	Order_X	Family_X	Akkermansia	A. muciniphila	1.57
P033	CRC	Proteobacteria	Class_X	Order_X	Family_X	Escherichia	E. coli	4.01
P033	CRC	Actinobacteria	Class_X	Order_X	Family_X	Bifidobacterium	B. longum	1.23
P034	CRC	Bacteroidetes	Class_X	Order_X	Family_X	Bacteroides	B. fragilis	3.34
P034	CRC	Proteobacteria	Class_X	Order_X	Family_X	Escherichia	E. coli	4.87
P034	CRC	Proteobacteria	Class_X	Order_X	Family_X	Escherichia	E. coli	2.91
P034	CRC	Bacteroidetes	Class_X	Order_X	Family_X	Bacteroides	B. fragilis	0.64
P034	CRC	Verrucomicrobia	Class_X	Order_X	Family_X	Akkermansia	A. muciniphila	0.94
P035	CRC	Firmicutes	Class_X	Order_X	Family_X	Faecalibacterium	F. prausnitzii	4.29
P035	CRC	Firmicutes	Class_X	Order_X	Family_X	Faecalibacterium	F. prausnitzii	1.45
P035	CRC	Firmicutes	Class_X	Order_X	Family_X	Faecalibacterium	F. prausnitzii	2.93
P035	CRC	Firmicutes	Class_X	Order_X	Family_X	Faecalibacterium	F. prausnitzii	4.13
P035	CRC	Verrucomicrobia	Class_X	Order_X	Family_X	Akkermansia	A. muciniphila	4.01
P036	CRC	Verrucomicrobia	Class_X	Order_X	Family_X	Akkermansia	A. muciniphila	4.56
P036	CRC	Verrucomicrobia	Class_X	Order_X	Family_X	Akkermansia	A. muciniphila	3.86
P036	CRC	Proteobacteria	Class_X	Order_X	Family_X	Escherichia	E. coli	1.86
P036	CRC	Proteobacteria	Class_X	Order_X	Family_X	Escherichia	E. coli	4.67
P036	CRC	Firmicutes	Class_X	Order_X	Family_X	Faecalibacterium	F. prausnitzii	2.38
P037	CRC	Actinobacteria	Class_X	Order_X	Family_X	Bifidobacterium	B. longum	0.75
P037	CRC	Firmicutes	Class_X	Order_X	Family_X	Faecalibacterium	F. prausnitzii	2.21
P037	CRC	Actinobacteria	Class_X	Order_X	Family_X	Bifidobacterium	B. longum	1.46
P037	CRC	Bacteroidetes	Class_X	Order_X	Family_X	Bacteroides	B. fragilis	4.7
P037	CRC	Verrucomicrobia	Class_X	Order_X	Family_X	Akkermansia	A. muciniphila	3.1
P038	CRC	Firmicutes	Class_X	Order_X	Family_X	Faecalibacterium	F. prausnitzii	3.06
P038	CRC	Verrucomicrobia	Class_X	Order_X	Family_X	Akkermansia	A. muciniphila	2.69
P038	CRC	Bacteroidetes	Class_X	Order_X	Family_X	Bacteroides	B. fragilis	5.72
P038	CRC	Actinobacteria	Class_X	Order_X	Family_X	Bifidobacterium	B. longum	0.75
P038	CRC	Bacteroidetes	Class_X	Order_X	Family_X	Bacteroides	B. fragilis	3.94
P039	CRC	Bacteroidetes	Class_X	Order_X	Family_X	Bacteroides	B. fragilis	3.26
P039	CRC	Verrucomicrobia	Class_X	Order_X	Family_X	Akkermansia	A. muciniphila	4.26
P039	CRC	Bacteroidetes	Class_X	Order_X	Family_X	Bacteroides	B. fragilis	0.65
P039	CRC	Proteobacteria	Class_X	Order_X	Family_X	Escherichia	E. coli	4.91
P039	CRC	Actinobacteria	Class_X	Order_X	Family_X	Bifidobacterium	B. longum	2.63
P040	CRC	Actinobacteria	Class_X	Order_X	Family_X	Bifidobacterium	B. longum	1.21
P040	CRC	Verrucomicrobia	Class_X	Order_X	Family_X	Akkermansia	A. muciniphila	3.5
P040	CRC	Verrucomicrobia	Class_X	Order_X	Family_X	Akkermansia	A. muciniphila	3.94
P040	CRC	Firmicutes	Class_X	Order_X	Family_X	Faecalibacterium	F. prausnitzii	5.79
P040	CRC	Bacteroidetes	Class_X	Order_X	Family_X	Bacteroides	B. fragilis	1.64
P041	CRC	Verrucomicrobia	Class_X	Order_X	Family_X	Akkermansia	A. muciniphila	0.88
P041	CRC	Bacteroidetes	Class_X	Order_X	Family_X	Bacteroides	B. fragilis	0.71
P041	CRC	Bacteroidetes	Class_X	Order_X	Family_X	Bacteroides	B. fragilis	4.26
P041	CRC	Firmicutes	Class_X	Order_X	Family_X	Faecalibacterium	F. prausnitzii	4.11
P041	CRC	Verrucomicrobia	Class_X	Order_X	Family_X	Akkermansia	A. muciniphila	5.15
P042	CRC	Bacteroidetes	Class_X	Order_X	Family_X	Bacteroides	B. fragilis	2.37
P042	CRC	Proteobacteria	Class_X	Order_X	Family_X	Escherichia	E. coli	2.05
P042	CRC	Actinobacteria	Class_X	Order_X	Family_X	Bifidobacterium	B. longum	4.31
P042	CRC	Bacteroidetes	Class_X	Order_X	Family_X	Bacteroides	B. fragilis	3.96
P042	CRC	Verrucomicrobia	Class_X	Order_X	Family_X	Akkermansia	A. muciniphila	0.72
P043	CRC	Firmicutes	Class_X	Order_X	Family_X	Faecalibacterium	F. prausnitzii	4.92
P043	CRC	Firmicutes	Class_X	Order_X	Family_X	Faecalibacterium	F. prausnitzii	3.51
P043	CRC	Verrucomicrobia	Class_X	Order_X	Family_X	Akkermansia	A. muciniphila	4.63
P043	CRC	Proteobacteria	Class_X	Order_X	Family_X	Escherichia	E. coli	5.95
P043	CRC	Actinobacteria	Class_X	Order_X	Family_X	Bifidobacterium	B. longum	2.55
P044	CRC	Verrucomicrobia	Class_X	Order_X	Family_X	Akkermansia	A. muciniphila	1.81
P044	CRC	Verrucomicrobia	Class_X	Order_X	Family_X	Akkermansia	A. muciniphila	4.57
P044	CRC	Proteobacteria	Class_X	Order_X	Family_X	Escherichia	E. coli	1.07
P044	CRC	Firmicutes	Class_X	Order_X	Family_X	Faecalibacterium	F. prausnitzii	3.44
P044	CRC	Actinobacteria	Class_X	Order_X	Family_X	Bifidobacterium	B. longum	5.05
P045	CRC	Verrucomicrobia	Class_X	Order_X	Family_X	Akkermansia	A. muciniphila	5.43
P045	CRC	Firmicutes	Class_X	Order_X	Family_X	Faecalibacterium	F. prausnitzii	0.79
P045	CRC	Verrucomicrobia	Class_X	Order_X	Family_X	Akkermansia	A. muciniphila	5.48
P045	CRC	Actinobacteria	Class_X	Order_X	Family_X	Bifidobacterium	B. longum	2.45
P045	CRC	Actinobacteria	Class_X	Order_X	Family_X	Bifidobacterium	B. longum	5.73
P046	CRC	Actinobacteria	Class_X	Order_X	Family_X	Bifidobacterium	B. longum	3.65
P046	CRC	Verrucomicrobia	Class_X	Order_X	Family_X	Akkermansia	A. muciniphila	1
P046	CRC	Actinobacteria	Class_X	Order_X	Family_X	Bifidobacterium	B. longum	2.31
P046	CRC	Proteobacteria	Class_X	Order_X	Family_X	Escherichia	E. coli	1.67
P046	CRC	Verrucomicrobia	Class_X	Order_X	Family_X	Akkermansia	A. muciniphila	4.85
P047	CRC	Firmicutes	Class_X	Order_X	Family_X	Faecalibacterium	F. prausnitzii	1.12
P047	CRC	Verrucomicrobia	Class_X	Order_X	Family_X	Akkermansia	A. muciniphila	3.22
P047	CRC	Bacteroidetes	Class_X	Order_X	Family_X	Bacteroides	B. fragilis	2.93
P047	CRC	Verrucomicrobia	Class_X	Order_X	Family_X	Akkermansia	A. muciniphila	2.43
P047	CRC	Bacteroidetes	Class_X	Order_X	Family_X	Bacteroides	B. fragilis	5.83
P048	CRC	Firmicutes	Class_X	Order_X	Family_X	Faecalibacterium	F. prausnitzii	4.69
P048	CRC	Actinobacteria	Class_X	Order_X	Family_X	Bifidobacterium	B. longum	5.27
P048	CRC	Verrucomicrobia	Class_X	Order_X	Family_X	Akkermansia	A. muciniphila	1.72
P048	CRC	Firmicutes	Class_X	Order_X	Family_X	Faecalibacterium	F. prausnitzii	5.02
P048	CRC	Bacteroidetes	Class_X	Order_X	Family_X	Bacteroides	B. fragilis	1.31
P049	CRC	Verrucomicrobia	Class_X	Order_X	Family_X	Akkermansia	A. muciniphila	0.97
P049	CRC	Proteobacteria	Class_X	Order_X	Family_X	Escherichia	E. coli	3.7
P049	CRC	Verrucomicrobia	Class_X	Order_X	Family_X	Akkermansia	A. muciniphila	2.54
P049	CRC	Actinobacteria	Class_X	Order_X	Family_X	Bifidobacterium	B. longum	1.8
P049	CRC	Firmicutes	Class_X	Order_X	Family_X	Faecalibacterium	F. prausnitzii	3.76
P050	CRC	Actinobacteria	Class_X	Order_X	Family_X	Bifidobacterium	B. longum	2.57
P050	CRC	Proteobacteria	Class_X	Order_X	Family_X	Escherichia	E. coli	4.77
P050	CRC	Proteobacteria	Class_X	Order_X	Family_X	Escherichia	E. coli	1.87
P050	CRC	Proteobacteria	Class_X	Order_X	Family_X	Escherichia	E. coli	1.11
P050	CRC	Proteobacteria	Class_X	Order_X	Family_X	Escherichia	E. coli	1.9
P051	CRC	Bacteroidetes	Class_X	Order_X	Family_X	Bacteroides	B. fragilis	3.08
P051	CRC	Bacteroidetes	Class_X	Order_X	Family_X	Bacteroides	B. fragilis	4.58
P051	CRC	Verrucomicrobia	Class_X	Order_X	Family_X	Akkermansia	A. muciniphila	5.03
P051	CRC	Firmicutes	Class_X	Order_X	Family_X	Faecalibacterium	F. prausnitzii	4.25
P051	CRC	Actinobacteria	Class_X	Order_X	Family_X	Bifidobacterium	B. longum	5.79
P052	CRC	Actinobacteria	Class_X	Order_X	Family_X	Bifidobacterium	B. longum	2.07
P052	CRC	Firmicutes	Class_X	Order_X	Family_X	Faecalibacterium	F. prausnitzii	1.73
P052	CRC	Bacteroidetes	Class_X	Order_X	Family_X	Bacteroides	B. fragilis	0.57
P052	CRC	Verrucomicrobia	Class_X	Order_X	Family_X	Akkermansia	A. muciniphila	0.74
P052	CRC	Verrucomicrobia	Class_X	Order_X	Family_X	Akkermansia	A. muciniphila	0.74
P053	CRC	Verrucomicrobia	Class_X	Order_X	Family_X	Akkermansia	A. muciniphila	5.96
P053	CRC	Verrucomicrobia	Class_X	Order_X	Family_X	Akkermansia	A. muciniphila	1.89
P053	CRC	Proteobacteria	Class_X	Order_X	Family_X	Escherichia	E. coli	5.83
P053	CRC	Bacteroidetes	Class_X	Order_X	Family_X	Bacteroides	B. fragilis	1.41
P053	CRC	Firmicutes	Class_X	Order_X	Family_X	Faecalibacterium	F. prausnitzii	4.33
P054	CRC	Firmicutes	Class_X	Order_X	Family_X	Faecalibacterium	F. prausnitzii	3.95
P054	CRC	Proteobacteria	Class_X	Order_X	Family_X	Escherichia	E. coli	5.46
P054	CRC	Firmicutes	Class_X	Order_X	Family_X	Faecalibacterium	F. prausnitzii	5.53
P054	CRC	Bacteroidetes	Class_X	Order_X	Family_X	Bacteroides	B. fragilis	5.73
P054	CRC	Actinobacteria	Class_X	Order_X	Family_X	Bifidobacterium	B. longum	1.09
P055	CRC	Verrucomicrobia	Class_X	Order_X	Family_X	Akkermansia	A. muciniphila	2.03
P055	CRC	Actinobacteria	Class_X	Order_X	Family_X	Bifidobacterium	B. longum	4.06
P055	CRC	Bacteroidetes	Class_X	Order_X	Family_X	Bacteroides	B. fragilis	1.76
P055	CRC	Actinobacteria	Class_X	Order_X	Family_X	Bifidobacterium	B. longum	0.93
P055	CRC	Firmicutes	Class_X	Order_X	Family_X	Faecalibacterium	F. prausnitzii	1.93
P056	CRC	Proteobacteria	Class_X	Order_X	Family_X	Escherichia	E. coli	4.34
P056	CRC	Firmicutes	Class_X	Order_X	Family_X	Faecalibacterium	F. prausnitzii	2.04
P056	CRC	Verrucomicrobia	Class_X	Order_X	Family_X	Akkermansia	A. muciniphila	4.98
P056	CRC	Actinobacteria	Class_X	Order_X	Family_X	Bifidobacterium	B. longum	1.99
P056	CRC	Verrucomicrobia	Class_X	Order_X	Family_X	Akkermansia	A. muciniphila	5.51
P057	CRC	Verrucomicrobia	Class_X	Order_X	Family_X	Akkermansia	A. muciniphila	5.67
P057	CRC	Proteobacteria	Class_X	Order_X	Family_X	Escherichia	E. coli	4.49
P057	CRC	Firmicutes	Class_X	Order_X	Family_X	Faecalibacterium	F. prausnitzii	2.8
P057	CRC	Bacteroidetes	Class_X	Order_X	Family_X	Bacteroides	B. fragilis	3.53
P057	CRC	Verrucomicrobia	Class_X	Order_X	Family_X	Akkermansia	A. muciniphila	0.65
P058	CRC	Firmicutes	Class_X	Order_X	Family_X	Faecalibacterium	F. prausnitzii	4.78
P058	CRC	Bacteroidetes	Class_X	Order_X	Family_X	Bacteroides	B. fragilis	5.93
P058	CRC	Firmicutes	Class_X	Order_X	Family_X	Faecalibacterium	F. prausnitzii	2.57
P058	CRC	Bacteroidetes	Class_X	Order_X	Family_X	Bacteroides	B. fragilis	2.59
P058	CRC	Proteobacteria	Class_X	Order_X	Family_X	Escherichia	E. coli	5.13
P059	CRC	Verrucomicrobia	Class_X	Order_X	Family_X	Akkermansia	A. muciniphila	0.85
P059	CRC	Firmicutes	Class_X	Order_X	Family_X	Faecalibacterium	F. prausnitzii	2.78
P059	CRC	Firmicutes	Class_X	Order_X	Family_X	Faecalibacterium	F. prausnitzii	0.58
P059	CRC	Actinobacteria	Class_X	Order_X	Family_X	Bifidobacterium	B. longum	4.97
P059	CRC	Verrucomicrobia	Class_X	Order_X	Family_X	Akkermansia	A. muciniphila	5.98
P060	CRC	Verrucomicrobia	Class_X	Order_X	Family_X	Akkermansia	A. muciniphila	3.72
P060	CRC	Verrucomicrobia	Class_X	Order_X	Family_X	Akkermansia	A. muciniphila	5.7
P060	CRC	Bacteroidetes	Class_X	Order_X	Family_X	Bacteroides	B. fragilis	2.58
P060	CRC	Verrucomicrobia	Class_X	Order_X	Family_X	Akkermansia	A. muciniphila	2.98
P060	CRC	Firmicutes	Class_X	Order_X	Family_X	Faecalibacterium	F. prausnitzii	5.75
P061	CRC	Verrucomicrobia	Class_X	Order_X	Family_X	Akkermansia	A. muciniphila	1.64
P061	CRC	Firmicutes	Class_X	Order_X	Family_X	Faecalibacterium	F. prausnitzii	4.19
P061	CRC	Bacteroidetes	Class_X	Order_X	Family_X	Bacteroides	B. fragilis	2.47
P061	CRC	Bacteroidetes	Class_X	Order_X	Family_X	Bacteroides	B. fragilis	3.24
P061	CRC	Proteobacteria	Class_X	Order_X	Family_X	Escherichia	E. coli	3.36
P062	CRC	Actinobacteria	Class_X	Order_X	Family_X	Bifidobacterium	B. longum	4.99
P062	CRC	Actinobacteria	Class_X	Order_X	Family_X	Bifidobacterium	B. longum	3.59
P062	CRC	Proteobacteria	Class_X	Order_X	Family_X	Escherichia	E. coli	2.72
P062	CRC	Verrucomicrobia	Class_X	Order_X	Family_X	Akkermansia	A. muciniphila	3.91
P062	CRC	Bacteroidetes	Class_X	Order_X	Family_X	Bacteroides	B. fragilis	4.93
P063	CRC	Actinobacteria	Class_X	Order_X	Family_X	Bifidobacterium	B. longum	5.89
P063	CRC	Bacteroidetes	Class_X	Order_X	Family_X	Bacteroides	B. fragilis	3.74
P063	CRC	Proteobacteria	Class_X	Order_X	Family_X	Escherichia	E. coli	1
P063	CRC	Bacteroidetes	Class_X	Order_X	Family_X	Bacteroides	B. fragilis	2.42
P063	CRC	Firmicutes	Class_X	Order_X	Family_X	Faecalibacterium	F. prausnitzii	4.81
P064	CRC	Actinobacteria	Class_X	Order_X	Family_X	Bifidobacterium	B. longum	2.14
P064	CRC	Bacteroidetes	Class_X	Order_X	Family_X	Bacteroides	B. fragilis	5.24
P064	CRC	Verrucomicrobia	Class_X	Order_X	Family_X	Akkermansia	A. muciniphila	4.88
P064	CRC	Bacteroidetes	Class_X	Order_X	Family_X	Bacteroides	B. fragilis	5.6
P064	CRC	Bacteroidetes	Class_X	Order_X	Family_X	Bacteroides	B. fragilis	4.73
P065	CRC	Actinobacteria	Class_X	Order_X	Family_X	Bifidobacterium	B. longum	3.03
P065	CRC	Bacteroidetes	Class_X	Order_X	Family_X	Bacteroides	B. fragilis	3.91
P065	CRC	Bacteroidetes	Class_X	Order_X	Family_X	Bacteroides	B. fragilis	2.31
P065	CRC	Proteobacteria	Class_X	Order_X	Family_X	Escherichia	E. coli	3.69
P065	CRC	Proteobacteria	Class_X	Order_X	Family_X	Escherichia	E. coli	0.92
P066	CRC	Firmicutes	Class_X	Order_X	Family_X	Faecalibacterium	F. prausnitzii	3.03
P066	CRC	Proteobacteria	Class_X	Order_X	Family_X	Escherichia	E. coli	1.26
P066	CRC	Actinobacteria	Class_X	Order_X	Family_X	Bifidobacterium	B. longum	1.5
P066	CRC	Firmicutes	Class_X	Order_X	Family_X	Faecalibacterium	F. prausnitzii	5.43
P066	CRC	Proteobacteria	Class_X	Order_X	Family_X	Escherichia	E. coli	3.33
P067	CRC	Bacteroidetes	Class_X	Order_X	Family_X	Bacteroides	B. fragilis	3.81
P067	CRC	Proteobacteria	Class_X	Order_X	Family_X	Escherichia	E. coli	0.72
P067	CRC	Verrucomicrobia	Class_X	Order_X	Family_X	Akkermansia	A. muciniphila	2.4
P067	CRC	Bacteroidetes	Class_X	Order_X	Family_X	Bacteroides	B. fragilis	1.47
P067	CRC	Verrucomicrobia	Class_X	Order_X	Family_X	Akkermansia	A. muciniphila	3.52
P068	CRC	Verrucomicrobia	Class_X	Order_X	Family_X	Akkermansia	A. muciniphila	3.03
P068	CRC	Bacteroidetes	Class_X	Order_X	Family_X	Bacteroides	B. fragilis	5.42
P068	CRC	Firmicutes	Class_X	Order_X	Family_X	Faecalibacterium	F. prausnitzii	3.27
P068	CRC	Verrucomicrobia	Class_X	Order_X	Family_X	Akkermansia	A. muciniphila	2.27
P068	CRC	Bacteroidetes	Class_X	Order_X	Family_X	Bacteroides	B. fragilis	4.9
P069	CRC	Firmicutes	Class_X	Order_X	Family_X	Faecalibacterium	F. prausnitzii	4.28
P069	CRC	Proteobacteria	Class_X	Order_X	Family_X	Escherichia	E. coli	5.56
P069	CRC	Verrucomicrobia	Class_X	Order_X	Family_X	Akkermansia	A. muciniphila	0.51
P069	CRC	Actinobacteria	Class_X	Order_X	Family_X	Bifidobacterium	B. longum	4.93
P069	CRC	Firmicutes	Class_X	Order_X	Family_X	Faecalibacterium	F. prausnitzii	3.79
P070	CRC	Actinobacteria	Class_X	Order_X	Family_X	Bifidobacterium	B. longum	1.65
P070	CRC	Bacteroidetes	Class_X	Order_X	Family_X	Bacteroides	B. fragilis	4.68
P070	CRC	Bacteroidetes	Class_X	Order_X	Family_X	Bacteroides	B. fragilis	4.61
P070	CRC	Proteobacteria	Class_X	Order_X	Family_X	Escherichia	E. coli	1.89
P070	CRC	Proteobacteria	Class_X	Order_X	Family_X	Escherichia	E. coli	5.42
P071	CRC	Proteobacteria	Class_X	Order_X	Family_X	Escherichia	E. coli	3.43
P071	CRC	Verrucomicrobia	Class_X	Order_X	Family_X	Akkermansia	A. muciniphila	5.27
P071	CRC	Proteobacteria	Class_X	Order_X	Family_X	Escherichia	E. coli	2.68
P071	CRC	Firmicutes	Class_X	Order_X	Family_X	Faecalibacterium	F. prausnitzii	4.56
P071	CRC	Actinobacteria	Class_X	Order_X	Family_X	Bifidobacterium	B. longum	0.61
P072	CRC	Firmicutes	Class_X	Order_X	Family_X	Faecalibacterium	F. prausnitzii	5.12
P072	CRC	Bacteroidetes	Class_X	Order_X	Family_X	Bacteroides	B. fragilis	3.44
P072	CRC	Firmicutes	Class_X	Order_X	Family_X	Faecalibacterium	F. prausnitzii	5.4
P072	CRC	Actinobacteria	Class_X	Order_X	Family_X	Bifidobacterium	B. longum	3.11
P072	CRC	Bacteroidetes	Class_X	Order_X	Family_X	Bacteroides	B. fragilis	4.84
P073	CRC	Verrucomicrobia	Class_X	Order_X	Family_X	Akkermansia	A. muciniphila	3.14
P073	CRC	Actinobacteria	Class_X	Order_X	Family_X	Bifidobacterium	B. longum	3.45
P073	CRC	Bacteroidetes	Class_X	Order_X	Family_X	Bacteroides	B. fragilis	3.57
P073	CRC	Firmicutes	Class_X	Order_X	Family_X	Faecalibacterium	F. prausnitzii	3.6
P073	CRC	Bacteroidetes	Class_X	Order_X	Family_X	Bacteroides	B. fragilis	2.06
P074	CRC	Actinobacteria	Class_X	Order_X	Family_X	Bifidobacterium	B. longum	4.05
P074	CRC	Bacteroidetes	Class_X	Order_X	Family_X	Bacteroides	B. fragilis	1.84
P074	CRC	Proteobacteria	Class_X	Order_X	Family_X	Escherichia	E. coli	5.93
P074	CRC	Verrucomicrobia	Class_X	Order_X	Family_X	Akkermansia	A. muciniphila	5.64
P074	CRC	Verrucomicrobia	Class_X	Order_X	Family_X	Akkermansia	A. muciniphila	1.06
P075	CRC	Actinobacteria	Class_X	Order_X	Family_X	Bifidobacterium	B. longum	5.18
P075	CRC	Firmicutes	Class_X	Order_X	Family_X	Faecalibacterium	F. prausnitzii	0.94
P075	CRC	Proteobacteria	Class_X	Order_X	Family_X	Escherichia	E. coli	0.6
P075	CRC	Verrucomicrobia	Class_X	Order_X	Family_X	Akkermansia	A. muciniphila	5.9
P075	CRC	Bacteroidetes	Class_X	Order_X	Family_X	Bacteroides	B. fragilis	3.67
P076	CRC	Proteobacteria	Class_X	Order_X	Family_X	Escherichia	E. coli	5.26
P076	CRC	Firmicutes	Class_X	Order_X	Family_X	Faecalibacterium	F. prausnitzii	3.2
P076	CRC	Proteobacteria	Class_X	Order_X	Family_X	Escherichia	E. coli	5.01
P076	CRC	Bacteroidetes	Class_X	Order_X	Family_X	Bacteroides	B. fragilis	3.56
P076	CRC	Bacteroidetes	Class_X	Order_X	Family_X	Bacteroides	B. fragilis	2.04
P077	CRC	Actinobacteria	Class_X	Order_X	Family_X	Bifidobacterium	B. longum	1.63
P077	CRC	Bacteroidetes	Class_X	Order_X	Family_X	Bacteroides	B. fragilis	2.28
P077	CRC	Proteobacteria	Class_X	Order_X	Family_X	Escherichia	E. coli	1.6
P077	CRC	Actinobacteria	Class_X	Order_X	Family_X	Bifidobacterium	B. longum	1.83
P077	CRC	Firmicutes	Class_X	Order_X	Family_X	Faecalibacterium	F. prausnitzii	3.86
P078	CRC	Verrucomicrobia	Class_X	Order_X	Family_X	Akkermansia	A. muciniphila	3.28
P078	CRC	Actinobacteria	Class_X	Order_X	Family_X	Bifidobacterium	B. longum	2.26
P078	CRC	Proteobacteria	Class_X	Order_X	Family_X	Escherichia	E. coli	0.79
P078	CRC	Bacteroidetes	Class_X	Order_X	Family_X	Bacteroides	B. fragilis	3
P078	CRC	Verrucomicrobia	Class_X	Order_X	Family_X	Akkermansia	A. muciniphila	0.85
P079	CRC	Actinobacteria	Class_X	Order_X	Family_X	Bifidobacterium	B. longum	1.61
P079	CRC	Bacteroidetes	Class_X	Order_X	Family_X	Bacteroides	B. fragilis	0.98
P079	CRC	Verrucomicrobia	Class_X	Order_X	Family_X	Akkermansia	A. muciniphila	0.51
P079	CRC	Firmicutes	Class_X	Order_X	Family_X	Faecalibacterium	F. prausnitzii	3.78
P079	CRC	Proteobacteria	Class_X	Order_X	Family_X	Escherichia	E. coli	2.42
P080	CRC	Firmicutes	Class_X	Order_X	Family_X	Faecalibacterium	F. prausnitzii	5.18
P080	CRC	Actinobacteria	Class_X	Order_X	Family_X	Bifidobacterium	B. longum	5.81
P080	CRC	Verrucomicrobia	Class_X	Order_X	Family_X	Akkermansia	A. muciniphila	4.52
P080	CRC	Firmicutes	Class_X	Order_X	Family_X	Faecalibacterium	F. prausnitzii	1.63
P080	CRC	Proteobacteria	Class_X	Order_X	Family_X	Escherichia	E. coli	0.87
P081	CRC	Actinobacteria	Class_X	Order_X	Family_X	Bifidobacterium	B. longum	5.13
P081	CRC	Proteobacteria	Class_X	Order_X	Family_X	Escherichia	E. coli	4.87
P081	CRC	Actinobacteria	Class_X	Order_X	Family_X	Bifidobacterium	B. longum	1.4
P081	CRC	Verrucomicrobia	Class_X	Order_X	Family_X	Akkermansia	A. muciniphila	1.53
P081	CRC	Proteobacteria	Class_X	Order_X	Family_X	Escherichia	E. coli	4.16
P082	CRC	Bacteroidetes	Class_X	Order_X	Family_X	Bacteroides	B. fragilis	5.49
P082	CRC	Firmicutes	Class_X	Order_X	Family_X	Faecalibacterium	F. prausnitzii	5.32
P082	CRC	Firmicutes	Class_X	Order_X	Family_X	Faecalibacterium	F. prausnitzii	4.26
P082	CRC	Proteobacteria	Class_X	Order_X	Family_X	Escherichia	E. coli	3.93
P082	CRC	Firmicutes	Class_X	Order_X	Family_X	Faecalibacterium	F. prausnitzii	4.61
P083	CRC	Firmicutes	Class_X	Order_X	Family_X	Faecalibacterium	F. prausnitzii	1.78
P083	CRC	Firmicutes	Class_X	Order_X	Family_X	Faecalibacterium	F. prausnitzii	2.65
P083	CRC	Bacteroidetes	Class_X	Order_X	Family_X	Bacteroides	B. fragilis	3.49
P083	CRC	Proteobacteria	Class_X	Order_X	Family_X	Escherichia	E. coli	3.49
P083	CRC	Proteobacteria	Class_X	Order_X	Family_X	Escherichia	E. coli	3.95
P084	CRC	Bacteroidetes	Class_X	Order_X	Family_X	Bacteroides	B. fragilis	1.27
P084	CRC	Verrucomicrobia	Class_X	Order_X	Family_X	Akkermansia	A. muciniphila	3.22
P084	CRC	Proteobacteria	Class_X	Order_X	Family_X	Escherichia	E. coli	4.84
P084	CRC	Firmicutes	Class_X	Order_X	Family_X	Faecalibacterium	F. prausnitzii	2.21
P084	CRC	Verrucomicrobia	Class_X	Order_X	Family_X	Akkermansia	A. muciniphila	4.78
P085	CRC	Firmicutes	Class_X	Order_X	Family_X	Faecalibacterium	F. prausnitzii	0.68
P085	CRC	Bacteroidetes	Class_X	Order_X	Family_X	Bacteroides	B. fragilis	4.69
P085	CRC	Proteobacteria	Class_X	Order_X	Family_X	Escherichia	E. coli	4.65
P085	CRC	Verrucomicrobia	Class_X	Order_X	Family_X	Akkermansia	A. muciniphila	1.11
P085	CRC	Actinobacteria	Class_X	Order_X	Family_X	Bifidobacterium	B. longum	3.01
P086	CRC	Actinobacteria	Class_X	Order_X	Family_X	Bifidobacterium	B. longum	2.69
P086	CRC	Verrucomicrobia	Class_X	Order_X	Family_X	Akkermansia	A. muciniphila	3.47
P086	CRC	Verrucomicrobia	Class_X	Order_X	Family_X	Akkermansia	A. muciniphila	1.76
P086	CRC	Actinobacteria	Class_X	Order_X	Family_X	Bifidobacterium	B. longum	4.75
P086	CRC	Proteobacteria	Class_X	Order_X	Family_X	Escherichia	E. coli	4.03
P087	CRC	Proteobacteria	Class_X	Order_X	Family_X	Escherichia	E. coli	3.61
P087	CRC	Bacteroidetes	Class_X	Order_X	Family_X	Bacteroides	B. fragilis	1.88
P087	CRC	Verrucomicrobia	Class_X	Order_X	Family_X	Akkermansia	A. muciniphila	5.05
P087	CRC	Bacteroidetes	Class_X	Order_X	Family_X	Bacteroides	B. fragilis	2.38
P087	CRC	Bacteroidetes	Class_X	Order_X	Family_X	Bacteroides	B. fragilis	5.71
P088	CRC	Actinobacteria	Class_X	Order_X	Family_X	Bifidobacterium	B. longum	5.52
P088	CRC	Bacteroidetes	Class_X	Order_X	Family_X	Bacteroides	B. fragilis	3.86
P088	CRC	Actinobacteria	Class_X	Order_X	Family_X	Bifidobacterium	B. longum	3.76
P088	CRC	Actinobacteria	Class_X	Order_X	Family_X	Bifidobacterium	B. longum	3.61
P088	CRC	Actinobacteria	Class_X	Order_X	Family_X	Bifidobacterium	B. longum	4.85
P089	CRC	Verrucomicrobia	Class_X	Order_X	Family_X	Akkermansia	A. muciniphila	4.39
P089	CRC	Bacteroidetes	Class_X	Order_X	Family_X	Bacteroides	B. fragilis	4.74
P089	CRC	Bacteroidetes	Class_X	Order_X	Family_X	Bacteroides	B. fragilis	0.88
P089	CRC	Proteobacteria	Class_X	Order_X	Family_X	Escherichia	E. coli	4.55
P089	CRC	Firmicutes	Class_X	Order_X	Family_X	Faecalibacterium	F. prausnitzii	5.59
P090	CRC	Firmicutes	Class_X	Order_X	Family_X	Faecalibacterium	F. prausnitzii	1.12
P090	CRC	Verrucomicrobia	Class_X	Order_X	Family_X	Akkermansia	A. muciniphila	1.41
P090	CRC	Actinobacteria	Class_X	Order_X	Family_X	Bifidobacterium	B. longum	1.19
P090	CRC	Firmicutes	Class_X	Order_X	Family_X	Faecalibacterium	F. prausnitzii	2.33
P090	CRC	Proteobacteria	Class_X	Order_X	Family_X	Escherichia	E. coli	3.75
P091	CRC	Verrucomicrobia	Class_X	Order_X	Family_X	Akkermansia	A. muciniphila	2.59
P091	CRC	Verrucomicrobia	Class_X	Order_X	Family_X	Akkermansia	A. muciniphila	2.34
P091	CRC	Actinobacteria	Class_X	Order_X	Family_X	Bifidobacterium	B. longum	4.83
P091	CRC	Bacteroidetes	Class_X	Order_X	Family_X	Bacteroides	B. fragilis	2.33
P091	CRC	Actinobacteria	Class_X	Order_X	Family_X	Bifidobacterium	B. longum	3.46
P092	CRC	Proteobacteria	Class_X	Order_X	Family_X	Escherichia	E. coli	5.58
P092	CRC	Bacteroidetes	Class_X	Order_X	Family_X	Bacteroides	B. fragilis	3.14
P092	CRC	Proteobacteria	Class_X	Order_X	Family_X	Escherichia	E. coli	2.99
P092	CRC	Proteobacteria	Class_X	Order_X	Family_X	Escherichia	E. coli	0.68
P092	CRC	Proteobacteria	Class_X	Order_X	Family_X	Escherichia	E. coli	1.27
P093	CRC	Firmicutes	Class_X	Order_X	Family_X	Faecalibacterium	F. prausnitzii	3.24
P093	CRC	Verrucomicrobia	Class_X	Order_X	Family_X	Akkermansia	A. muciniphila	5.53
P093	CRC	Firmicutes	Class_X	Order_X	Family_X	Faecalibacterium	F. prausnitzii	4.79
P093	CRC	Proteobacteria	Class_X	Order_X	Family_X	Escherichia	E. coli	3.98
P093	CRC	Actinobacteria	Class_X	Order_X	Family_X	Bifidobacterium	B. longum	1.67
P094	CRC	Firmicutes	Class_X	Order_X	Family_X	Faecalibacterium	F. prausnitzii	1.48
P094	CRC	Actinobacteria	Class_X	Order_X	Family_X	Bifidobacterium	B. longum	3.02
P094	CRC	Actinobacteria	Class_X	Order_X	Family_X	Bifidobacterium	B. longum	2.78
P094	CRC	Actinobacteria	Class_X	Order_X	Family_X	Bifidobacterium	B. longum	3.44
P094	CRC	Firmicutes	Class_X	Order_X	Family_X	Faecalibacterium	F. prausnitzii	2.15
P095	CRC	Verrucomicrobia	Class_X	Order_X	Family_X	Akkermansia	A. muciniphila	2.69
P095	CRC	Proteobacteria	Class_X	Order_X	Family_X	Escherichia	E. coli	1.65
P095	CRC	Proteobacteria	Class_X	Order_X	Family_X	Escherichia	E. coli	2.42
P095	CRC	Verrucomicrobia	Class_X	Order_X	Family_X	Akkermansia	A. muciniphila	3.94
P095	CRC	Verrucomicrobia	Class_X	Order_X	Family_X	Akkermansia	A. muciniphila	3.1
P096	CRC	Proteobacteria	Class_X	Order_X	Family_X	Escherichia	E. coli	0.86
P096	CRC	Proteobacteria	Class_X	Order_X	Family_X	Escherichia	E. coli	2.99
P096	CRC	Bacteroidetes	Class_X	Order_X	Family_X	Bacteroides	B. fragilis	3.44
P096	CRC	Firmicutes	Class_X	Order_X	Family_X	Faecalibacterium	F. prausnitzii	2.7
P096	CRC	Proteobacteria	Class_X	Order_X	Family_X	Escherichia	E. coli	1.35
P097	CRC	Firmicutes	Class_X	Order_X	Family_X	Faecalibacterium	F. prausnitzii	2.34
P097	CRC	Proteobacteria	Class_X	Order_X	Family_X	Escherichia	E. coli	2.55
P097	CRC	Bacteroidetes	Class_X	Order_X	Family_X	Bacteroides	B. fragilis	5.44
P097	CRC	Bacteroidetes	Class_X	Order_X	Family_X	Bacteroides	B. fragilis	2.75
P097	CRC	Actinobacteria	Class_X	Order_X	Family_X	Bifidobacterium	B. longum	5.12
P098	CRC	Verrucomicrobia	Class_X	Order_X	Family_X	Akkermansia	A. muciniphila	2.74
P098	CRC	Firmicutes	Class_X	Order_X	Family_X	Faecalibacterium	F. prausnitzii	1.72
P098	CRC	Proteobacteria	Class_X	Order_X	Family_X	Escherichia	E. coli	3.28
P098	CRC	Firmicutes	Class_X	Order_X	Family_X	Faecalibacterium	F. prausnitzii	4.9
P098	CRC	Proteobacteria	Class_X	Order_X	Family_X	Escherichia	E. coli	5.38
P099	CRC	Actinobacteria	Class_X	Order_X	Family_X	Bifidobacterium	B. longum	1.81
P099	CRC	Bacteroidetes	Class_X	Order_X	Family_X	Bacteroides	B. fragilis	4.93
P099	CRC	Proteobacteria	Class_X	Order_X	Family_X	Escherichia	E. coli	5.79
P099	CRC	Actinobacteria	Class_X	Order_X	Family_X	Bifidobacterium	B. longum	4.17
P099	CRC	Verrucomicrobia	Class_X	Order_X	Family_X	Akkermansia	A. muciniphila	2.74
P100	CRC	Bacteroidetes	Class_X	Order_X	Family_X	Bacteroides	B. fragilis	0.57
P100	CRC	Firmicutes	Class_X	Order_X	Family_X	Faecalibacterium	F. prausnitzii	1.64
P100	CRC	Proteobacteria	Class_X	Order_X	Family_X	Escherichia	E. coli	1.18
P100	CRC	Proteobacteria	Class_X	Order_X	Family_X	Escherichia	E. coli	3.71
P100	CRC	Actinobacteria	Class_X	Order_X	Family_X	Bifidobacterium	B. longum	4.37
P101	CRC	Firmicutes	Class_X	Order_X	Family_X	Faecalibacterium	F. prausnitzii	5
P101	CRC	Actinobacteria	Class_X	Order_X	Family_X	Bifidobacterium	B. longum	2.35
P101	CRC	Bacteroidetes	Class_X	Order_X	Family_X	Bacteroides	B. fragilis	2.5
P101	CRC	Actinobacteria	Class_X	Order_X	Family_X	Bifidobacterium	B. longum	5.07
P101	CRC	Verrucomicrobia	Class_X	Order_X	Family_X	Akkermansia	A. muciniphila	2.75
P102	CRC	Firmicutes	Class_X	Order_X	Family_X	Faecalibacterium	F. prausnitzii	2.9
P102	CRC	Actinobacteria	Class_X	Order_X	Family_X	Bifidobacterium	B. longum	1.71
P102	CRC	Bacteroidetes	Class_X	Order_X	Family_X	Bacteroides	B. fragilis	4.7
P102	CRC	Firmicutes	Class_X	Order_X	Family_X	Faecalibacterium	F. prausnitzii	5.28
P102	CRC	Proteobacteria	Class_X	Order_X	Family_X	Escherichia	E. coli	5.42
P103	CRC	Firmicutes	Class_X	Order_X	Family_X	Faecalibacterium	F. prausnitzii	3.17
P103	CRC	Firmicutes	Class_X	Order_X	Family_X	Faecalibacterium	F. prausnitzii	1.98
P103	CRC	Bacteroidetes	Class_X	Order_X	Family_X	Bacteroides	B. fragilis	3.98
P103	CRC	Firmicutes	Class_X	Order_X	Family_X	Faecalibacterium	F. prausnitzii	1.27
P103	CRC	Proteobacteria	Class_X	Order_X	Family_X	Escherichia	E. coli	2.82
P104	CRC	Bacteroidetes	Class_X	Order_X	Family_X	Bacteroides	B. fragilis	3.39
P104	CRC	Verrucomicrobia	Class_X	Order_X	Family_X	Akkermansia	A. muciniphila	4.3
P104	CRC	Verrucomicrobia	Class_X	Order_X	Family_X	Akkermansia	A. muciniphila	0.6
P104	CRC	Bacteroidetes	Class_X	Order_X	Family_X	Bacteroides	B. fragilis	3.41
P104	CRC	Bacteroidetes	Class_X	Order_X	Family_X	Bacteroides	B. fragilis	3.67
P105	CRC	Bacteroidetes	Class_X	Order_X	Family_X	Bacteroides	B. fragilis	3.55
P105	CRC	Firmicutes	Class_X	Order_X	Family_X	Faecalibacterium	F. prausnitzii	3.24
P105	CRC	Actinobacteria	Class_X	Order_X	Family_X	Bifidobacterium	B. longum	1.64
P105	CRC	Bacteroidetes	Class_X	Order_X	Family_X	Bacteroides	B. fragilis	1.27
P105	CRC	Proteobacteria	Class_X	Order_X	Family_X	Escherichia	E. coli	5.45
P106	CRC	Proteobacteria	Class_X	Order_X	Family_X	Escherichia	E. coli	3.79
P106	CRC	Actinobacteria	Class_X	Order_X	Family_X	Bifidobacterium	B. longum	3.98
P106	CRC	Verrucomicrobia	Class_X	Order_X	Family_X	Akkermansia	A. muciniphila	1.46
P106	CRC	Verrucomicrobia	Class_X	Order_X	Family_X	Akkermansia	A. muciniphila	5.11
P106	CRC	Verrucomicrobia	Class_X	Order_X	Family_X	Akkermansia	A. muciniphila	2.61
P107	CRC	Bacteroidetes	Class_X	Order_X	Family_X	Bacteroides	B. fragilis	2.82
P107	CRC	Bacteroidetes	Class_X	Order_X	Family_X	Bacteroides	B. fragilis	1.41
P107	CRC	Proteobacteria	Class_X	Order_X	Family_X	Escherichia	E. coli	1.51
P107	CRC	Verrucomicrobia	Class_X	Order_X	Family_X	Akkermansia	A. muciniphila	3.82
P107	CRC	Bacteroidetes	Class_X	Order_X	Family_X	Bacteroides	B. fragilis	0.88
P108	CRC	Proteobacteria	Class_X	Order_X	Family_X	Escherichia	E. coli	2.09
P108	CRC	Actinobacteria	Class_X	Order_X	Family_X	Bifidobacterium	B. longum	4.45
P108	CRC	Proteobacteria	Class_X	Order_X	Family_X	Escherichia	E. coli	5.72
P108	CRC	Verrucomicrobia	Class_X	Order_X	Family_X	Akkermansia	A. muciniphila	3.16
P108	CRC	Bacteroidetes	Class_X	Order_X	Family_X	Bacteroides	B. fragilis	0.67
P109	CRC	Actinobacteria	Class_X	Order_X	Family_X	Bifidobacterium	B. longum	1.39
P109	CRC	Actinobacteria	Class_X	Order_X	Family_X	Bifidobacterium	B. longum	0.78
P109	CRC	Proteobacteria	Class_X	Order_X	Family_X	Escherichia	E. coli	3.78
P109	CRC	Bacteroidetes	Class_X	Order_X	Family_X	Bacteroides	B. fragilis	3.93
P109	CRC	Bacteroidetes	Class_X	Order_X	Family_X	Bacteroides	B. fragilis	1.09
P110	CRC	Firmicutes	Class_X	Order_X	Family_X	Faecalibacterium	F. prausnitzii	2.43
P110	CRC	Firmicutes	Class_X	Order_X	Family_X	Faecalibacterium	F. prausnitzii	3.23
P110	CRC	Proteobacteria	Class_X	Order_X	Family_X	Escherichia	E. coli	3.79
P110	CRC	Firmicutes	Class_X	Order_X	Family_X	Faecalibacterium	F. prausnitzii	1.86
P110	CRC	Proteobacteria	Class_X	Order_X	Family_X	Escherichia	E. coli	0.93
P111	CRC	Actinobacteria	Class_X	Order_X	Family_X	Bifidobacterium	B. longum	4.32
P111	CRC	Bacteroidetes	Class_X	Order_X	Family_X	Bacteroides	B. fragilis	1.07
P111	CRC	Verrucomicrobia	Class_X	Order_X	Family_X	Akkermansia	A. muciniphila	1
P111	CRC	Proteobacteria	Class_X	Order_X	Family_X	Escherichia	E. coli	5.79
P111	CRC	Firmicutes	Class_X	Order_X	Family_X	Faecalibacterium	F. prausnitzii	5.73
P112	CRC	Firmicutes	Class_X	Order_X	Family_X	Faecalibacterium	F. prausnitzii	1.52
P112	CRC	Proteobacteria	Class_X	Order_X	Family_X	Escherichia	E. coli	4.53
P112	CRC	Verrucomicrobia	Class_X	Order_X	Family_X	Akkermansia	A. muciniphila	4.67
P112	CRC	Verrucomicrobia	Class_X	Order_X	Family_X	Akkermansia	A. muciniphila	4.31
P112	CRC	Firmicutes	Class_X	Order_X	Family_X	Faecalibacterium	F. prausnitzii	5.47
P113	CRC	Actinobacteria	Class_X	Order_X	Family_X	Bifidobacterium	B. longum	1.72
P113	CRC	Bacteroidetes	Class_X	Order_X	Family_X	Bacteroides	B. fragilis	0.78
P113	CRC	Bacteroidetes	Class_X	Order_X	Family_X	Bacteroides	B. fragilis	0.72
P113	CRC	Bacteroidetes	Class_X	Order_X	Family_X	Bacteroides	B. fragilis	3.74
P113	CRC	Firmicutes	Class_X	Order_X	Family_X	Faecalibacterium	F. prausnitzii	1.49
P114	CRC	Verrucomicrobia	Class_X	Order_X	Family_X	Akkermansia	A. muciniphila	3.1
P114	CRC	Verrucomicrobia	Class_X	Order_X	Family_X	Akkermansia	A. muciniphila	4.52
P114	CRC	Proteobacteria	Class_X	Order_X	Family_X	Escherichia	E. coli	5.58
P114	CRC	Bacteroidetes	Class_X	Order_X	Family_X	Bacteroides	B. fragilis	2.82
P114	CRC	Verrucomicrobia	Class_X	Order_X	Family_X	Akkermansia	A. muciniphila	3.11
P115	CRC	Actinobacteria	Class_X	Order_X	Family_X	Bifidobacterium	B. longum	5.15
P115	CRC	Bacteroidetes	Class_X	Order_X	Family_X	Bacteroides	B. fragilis	3.37
P115	CRC	Firmicutes	Class_X	Order_X	Family_X	Faecalibacterium	F. prausnitzii	4.08
P115	CRC	Proteobacteria	Class_X	Order_X	Family_X	Escherichia	E. coli	3.58
P115	CRC	Verrucomicrobia	Class_X	Order_X	Family_X	Akkermansia	A. muciniphila	0.92
P116	CRC	Verrucomicrobia	Class_X	Order_X	Family_X	Akkermansia	A. muciniphila	3.42
P116	CRC	Bacteroidetes	Class_X	Order_X	Family_X	Bacteroides	B. fragilis	4.49
P116	CRC	Actinobacteria	Class_X	Order_X	Family_X	Bifidobacterium	B. longum	3.65
P116	CRC	Firmicutes	Class_X	Order_X	Family_X	Faecalibacterium	F. prausnitzii	3.46
P116	CRC	Firmicutes	Class_X	Order_X	Family_X	Faecalibacterium	F. prausnitzii	4.56
P117	CRC	Firmicutes	Class_X	Order_X	Family_X	Faecalibacterium	F. prausnitzii	5.37
P117	CRC	Bacteroidetes	Class_X	Order_X	Family_X	Bacteroides	B. fragilis	5.32
P117	CRC	Bacteroidetes	Class_X	Order_X	Family_X	Bacteroides	B. fragilis	0.63
P117	CRC	Bacteroidetes	Class_X	Order_X	Family_X	Bacteroides	B. fragilis	5.95
P117	CRC	Proteobacteria	Class_X	Order_X	Family_X	Escherichia	E. coli	5.31
P118	CRC	Verrucomicrobia	Class_X	Order_X	Family_X	Akkermansia	A. muciniphila	2.61
P118	CRC	Proteobacteria	Class_X	Order_X	Family_X	Escherichia	E. coli	0.89
P118	CRC	Actinobacteria	Class_X	Order_X	Family_X	Bifidobacterium	B. longum	0.79
P118	CRC	Firmicutes	Class_X	Order_X	Family_X	Faecalibacterium	F. prausnitzii	2.71
P118	CRC	Verrucomicrobia	Class_X	Order_X	Family_X	Akkermansia	A. muciniphila	3.14
P119	CRC	Actinobacteria	Class_X	Order_X	Family_X	Bifidobacterium	B. longum	5.91
P119	CRC	Bacteroidetes	Class_X	Order_X	Family_X	Bacteroides	B. fragilis	1
P119	CRC	Actinobacteria	Class_X	Order_X	Family_X	Bifidobacterium	B. longum	4.56
P119	CRC	Firmicutes	Class_X	Order_X	Family_X	Faecalibacterium	F. prausnitzii	1.11
P119	CRC	Bacteroidetes	Class_X	Order_X	Family_X	Bacteroides	B. fragilis	2.13
P120	CRC	Verrucomicrobia	Class_X	Order_X	Family_X	Akkermansia	A. muciniphila	0.73
P120	CRC	Firmicutes	Class_X	Order_X	Family_X	Faecalibacterium	F. prausnitzii	5.51
P120	CRC	Firmicutes	Class_X	Order_X	Family_X	Faecalibacterium	F. prausnitzii	1.1
P120	CRC	Firmicutes	Class_X	Order_X	Family_X	Faecalibacterium	F. prausnitzii	4.24
P120	CRC	Actinobacteria	Class_X	Order_X	Family_X	Bifidobacterium	B. longum	5.76
P121	CRC	Verrucomicrobia	Class_X	Order_X	Family_X	Akkermansia	A. muciniphila	4.82
P121	CRC	Proteobacteria	Class_X	Order_X	Family_X	Escherichia	E. coli	3.74
P121	CRC	Proteobacteria	Class_X	Order_X	Family_X	Escherichia	E. coli	5.47
P121	CRC	Bacteroidetes	Class_X	Order_X	Family_X	Bacteroides	B. fragilis	1.42
P121	CRC	Actinobacteria	Class_X	Order_X	Family_X	Bifidobacterium	B. longum	0.86
P122	CRC	Actinobacteria	Class_X	Order_X	Family_X	Bifidobacterium	B. longum	5.11
P122	CRC	Verrucomicrobia	Class_X	Order_X	Family_X	Akkermansia	A. muciniphila	5.07
P122	CRC	Bacteroidetes	Class_X	Order_X	Family_X	Bacteroides	B. fragilis	0.76
P122	CRC	Firmicutes	Class_X	Order_X	Family_X	Faecalibacterium	F. prausnitzii	1.71
P122	CRC	Firmicutes	Class_X	Order_X	Family_X	Faecalibacterium	F. prausnitzii	5.76
P123	CRC	Verrucomicrobia	Class_X	Order_X	Family_X	Akkermansia	A. muciniphila	0.82
P123	CRC	Firmicutes	Class_X	Order_X	Family_X	Faecalibacterium	F. prausnitzii	3.35
P123	CRC	Actinobacteria	Class_X	Order_X	Family_X	Bifidobacterium	B. longum	5.97
P123	CRC	Verrucomicrobia	Class_X	Order_X	Family_X	Akkermansia	A. muciniphila	1.93
P123	CRC	Proteobacteria	Class_X	Order_X	Family_X	Escherichia	E. coli	4.67
P124	CRC	Firmicutes	Class_X	Order_X	Family_X	Faecalibacterium	F. prausnitzii	1.35
P124	CRC	Proteobacteria	Class_X	Order_X	Family_X	Escherichia	E. coli	1.73
P124	CRC	Verrucomicrobia	Class_X	Order_X	Family_X	Akkermansia	A. muciniphila	3.45
P124	CRC	Firmicutes	Class_X	Order_X	Family_X	Faecalibacterium	F. prausnitzii	5.42
P124	CRC	Verrucomicrobia	Class_X	Order_X	Family_X	Akkermansia	A. muciniphila	1
P125	CRC	Firmicutes	Class_X	Order_X	Family_X	Faecalibacterium	F. prausnitzii	2.65
P125	CRC	Proteobacteria	Class_X	Order_X	Family_X	Escherichia	E. coli	1.21
P125	CRC	Firmicutes	Class_X	Order_X	Family_X	Faecalibacterium	F. prausnitzii	0.74
P125	CRC	Bacteroidetes	Class_X	Order_X	Family_X	Bacteroides	B. fragilis	5.24
P125	CRC	Firmicutes	Class_X	Order_X	Family_X	Faecalibacterium	F. prausnitzii	2.31
P126	CRC	Firmicutes	Class_X	Order_X	Family_X	Faecalibacterium	F. prausnitzii	3.53
P126	CRC	Proteobacteria	Class_X	Order_X	Family_X	Escherichia	E. coli	2.05
P126	CRC	Actinobacteria	Class_X	Order_X	Family_X	Bifidobacterium	B. longum	2.55
P126	CRC	Proteobacteria	Class_X	Order_X	Family_X	Escherichia	E. coli	4.48
P126	CRC	Bacteroidetes	Class_X	Order_X	Family_X	Bacteroides	B. fragilis	3.43
P127	CRC	Verrucomicrobia	Class_X	Order_X	Family_X	Akkermansia	A. muciniphila	1.71
P127	CRC	Verrucomicrobia	Class_X	Order_X	Family_X	Akkermansia	A. muciniphila	5.42
P127	CRC	Verrucomicrobia	Class_X	Order_X	Family_X	Akkermansia	A. muciniphila	5.18
P127	CRC	Verrucomicrobia	Class_X	Order_X	Family_X	Akkermansia	A. muciniphila	3.14
P127	CRC	Verrucomicrobia	Class_X	Order_X	Family_X	Akkermansia	A. muciniphila	5.49
P128	CRC	Proteobacteria	Class_X	Order_X	Family_X	Escherichia	E. coli	2.41
P128	CRC	Bacteroidetes	Class_X	Order_X	Family_X	Bacteroides	B. fragilis	3.49
P128	CRC	Verrucomicrobia	Class_X	Order_X	Family_X	Akkermansia	A. muciniphila	1.97
P128	CRC	Proteobacteria	Class_X	Order_X	Family_X	Escherichia	E. coli	5.27
P128	CRC	Actinobacteria	Class_X	Order_X	Family_X	Bifidobacterium	B. longum	5.18
P129	CRC	Proteobacteria	Class_X	Order_X	Family_X	Escherichia	E. coli	1.38
P129	CRC	Verrucomicrobia	Class_X	Order_X	Family_X	Akkermansia	A. muciniphila	5.1
P129	CRC	Firmicutes	Class_X	Order_X	Family_X	Faecalibacterium	F. prausnitzii	5.62
P129	CRC	Actinobacteria	Class_X	Order_X	Family_X	Bifidobacterium	B. longum	3.9
P129	CRC	Actinobacteria	Class_X	Order_X	Family_X	Bifidobacterium	B. longum	1.37
P130	CRC	Proteobacteria	Class_X	Order_X	Family_X	Escherichia	E. coli	5.79
P130	CRC	Firmicutes	Class_X	Order_X	Family_X	Faecalibacterium	F. prausnitzii	0.66
P130	CRC	Bacteroidetes	Class_X	Order_X	Family_X	Bacteroides	B. fragilis	1.21
P130	CRC	Proteobacteria	Class_X	Order_X	Family_X	Escherichia	E. coli	1.76
P130	CRC	Bacteroidetes	Class_X	Order_X	Family_X	Bacteroides	B. fragilis	5
P131	CRC	Verrucomicrobia	Class_X	Order_X	Family_X	Akkermansia	A. muciniphila	3.29
P131	CRC	Bacteroidetes	Class_X	Order_X	Family_X	Bacteroides	B. fragilis	2.08
P131	CRC	Proteobacteria	Class_X	Order_X	Family_X	Escherichia	E. coli	5.9
P131	CRC	Firmicutes	Class_X	Order_X	Family_X	Faecalibacterium	F. prausnitzii	1.14
P131	CRC	Bacteroidetes	Class_X	Order_X	Family_X	Bacteroides	B. fragilis	3.99
P132	CRC	Verrucomicrobia	Class_X	Order_X	Family_X	Akkermansia	A. muciniphila	4.79
P132	CRC	Proteobacteria	Class_X	Order_X	Family_X	Escherichia	E. coli	4.69
P132	CRC	Bacteroidetes	Class_X	Order_X	Family_X	Bacteroides	B. fragilis	2.88
P132	CRC	Bacteroidetes	Class_X	Order_X	Family_X	Bacteroides	B. fragilis	2.38
P132	CRC	Actinobacteria	Class_X	Order_X	Family_X	Bifidobacterium	B. longum	1.49
P133	CRC	Verrucomicrobia	Class_X	Order_X	Family_X	Akkermansia	A. muciniphila	1.06
P133	CRC	Actinobacteria	Class_X	Order_X	Family_X	Bifidobacterium	B. longum	1.46
P133	CRC	Actinobacteria	Class_X	Order_X	Family_X	Bifidobacterium	B. longum	0.87
P133	CRC	Proteobacteria	Class_X	Order_X	Family_X	Escherichia	E. coli	1.42
P133	CRC	Actinobacteria	Class_X	Order_X	Family_X	Bifidobacterium	B. longum	0.87
P134	CRC	Bacteroidetes	Class_X	Order_X	Family_X	Bacteroides	B. fragilis	3.1
P134	CRC	Bacteroidetes	Class_X	Order_X	Family_X	Bacteroides	B. fragilis	0.91
P134	CRC	Bacteroidetes	Class_X	Order_X	Family_X	Bacteroides	B. fragilis	5.29
P134	CRC	Verrucomicrobia	Class_X	Order_X	Family_X	Akkermansia	A. muciniphila	2.95
P134	CRC	Proteobacteria	Class_X	Order_X	Family_X	Escherichia	E. coli	1.22
P135	CRC	Verrucomicrobia	Class_X	Order_X	Family_X	Akkermansia	A. muciniphila	2.61
P135	CRC	Verrucomicrobia	Class_X	Order_X	Family_X	Akkermansia	A. muciniphila	0.62
P135	CRC	Proteobacteria	Class_X	Order_X	Family_X	Escherichia	E. coli	1.89
P135	CRC	Bacteroidetes	Class_X	Order_X	Family_X	Bacteroides	B. fragilis	1.37
P135	CRC	Bacteroidetes	Class_X	Order_X	Family_X	Bacteroides	B. fragilis	5.98
P136	CRC	Firmicutes	Class_X	Order_X	Family_X	Faecalibacterium	F. prausnitzii	1.06
P136	CRC	Firmicutes	Class_X	Order_X	Family_X	Faecalibacterium	F. prausnitzii	1.4
P136	CRC	Verrucomicrobia	Class_X	Order_X	Family_X	Akkermansia	A. muciniphila	4.32
P136	CRC	Actinobacteria	Class_X	Order_X	Family_X	Bifidobacterium	B. longum	5.12
P136	CRC	Actinobacteria	Class_X	Order_X	Family_X	Bifidobacterium	B. longum	4.1
P137	CRC	Proteobacteria	Class_X	Order_X	Family_X	Escherichia	E. coli	5.27
P137	CRC	Actinobacteria	Class_X	Order_X	Family_X	Bifidobacterium	B. longum	0.67
P137	CRC	Verrucomicrobia	Class_X	Order_X	Family_X	Akkermansia	A. muciniphila	5.69
P137	CRC	Verrucomicrobia	Class_X	Order_X	Family_X	Akkermansia	A. muciniphila	4.01
P137	CRC	Proteobacteria	Class_X	Order_X	Family_X	Escherichia	E. coli	2.01
P138	CRC	Proteobacteria	Class_X	Order_X	Family_X	Escherichia	E. coli	2.22
P138	CRC	Bacteroidetes	Class_X	Order_X	Family_X	Bacteroides	B. fragilis	5.42
P138	CRC	Bacteroidetes	Class_X	Order_X	Family_X	Bacteroides	B. fragilis	1.67
P138	CRC	Firmicutes	Class_X	Order_X	Family_X	Faecalibacterium	F. prausnitzii	4.08
P138	CRC	Actinobacteria	Class_X	Order_X	Family_X	Bifidobacterium	B. longum	3.6
P139	CRC	Actinobacteria	Class_X	Order_X	Family_X	Bifidobacterium	B. longum	3.1
P139	CRC	Actinobacteria	Class_X	Order_X	Family_X	Bifidobacterium	B. longum	1.52
P139	CRC	Firmicutes	Class_X	Order_X	Family_X	Faecalibacterium	F. prausnitzii	1
P139	CRC	Proteobacteria	Class_X	Order_X	Family_X	Escherichia	E. coli	5.15
P139	CRC	Actinobacteria	Class_X	Order_X	Family_X	Bifidobacterium	B. longum	0.6
P140	CRC	Verrucomicrobia	Class_X	Order_X	Family_X	Akkermansia	A. muciniphila	1.22
P140	CRC	Verrucomicrobia	Class_X	Order_X	Family_X	Akkermansia	A. muciniphila	5.52
P140	CRC	Bacteroidetes	Class_X	Order_X	Family_X	Bacteroides	B. fragilis	3.89
P140	CRC	Firmicutes	Class_X	Order_X	Family_X	Faecalibacterium	F. prausnitzii	0.51
P140	CRC	Firmicutes	Class_X	Order_X	Family_X	Faecalibacterium	F. prausnitzii	3.84
P141	CRC	Actinobacteria	Class_X	Order_X	Family_X	Bifidobacterium	B. longum	2.87
P141	CRC	Firmicutes	Class_X	Order_X	Family_X	Faecalibacterium	F. prausnitzii	1.38
P141	CRC	Verrucomicrobia	Class_X	Order_X	Family_X	Akkermansia	A. muciniphila	1.98
P141	CRC	Proteobacteria	Class_X	Order_X	Family_X	Escherichia	E. coli	5.91
P141	CRC	Firmicutes	Class_X	Order_X	Family_X	Faecalibacterium	F. prausnitzii	0.56
P142	CRC	Bacteroidetes	Class_X	Order_X	Family_X	Bacteroides	B. fragilis	4.24
P142	CRC	Bacteroidetes	Class_X	Order_X	Family_X	Bacteroides	B. fragilis	3.14
P142	CRC	Proteobacteria	Class_X	Order_X	Family_X	Escherichia	E. coli	4.32
P142	CRC	Firmicutes	Class_X	Order_X	Family_X	Faecalibacterium	F. prausnitzii	5.74
P142	CRC	Firmicutes	Class_X	Order_X	Family_X	Faecalibacterium	F. prausnitzii	0.72
P143	CRC	Proteobacteria	Class_X	Order_X	Family_X	Escherichia	E. coli	1.08
P143	CRC	Firmicutes	Class_X	Order_X	Family_X	Faecalibacterium	F. prausnitzii	1.07
P143	CRC	Actinobacteria	Class_X	Order_X	Family_X	Bifidobacterium	B. longum	4.36
P143	CRC	Bacteroidetes	Class_X	Order_X	Family_X	Bacteroides	B. fragilis	4.77
P143	CRC	Bacteroidetes	Class_X	Order_X	Family_X	Bacteroides	B. fragilis	2.3
P144	CRC	Bacteroidetes	Class_X	Order_X	Family_X	Bacteroides	B. fragilis	3.44
P144	CRC	Firmicutes	Class_X	Order_X	Family_X	Faecalibacterium	F. prausnitzii	2.43
P144	CRC	Firmicutes	Class_X	Order_X	Family_X	Faecalibacterium	F. prausnitzii	5.03
P144	CRC	Bacteroidetes	Class_X	Order_X	Family_X	Bacteroides	B. fragilis	2.68
P144	CRC	Bacteroidetes	Class_X	Order_X	Family_X	Bacteroides	B. fragilis	5.88
P145	CRC	Bacteroidetes	Class_X	Order_X	Family_X	Bacteroides	B. fragilis	4.29
P145	CRC	Bacteroidetes	Class_X	Order_X	Family_X	Bacteroides	B. fragilis	5.02
P145	CRC	Bacteroidetes	Class_X	Order_X	Family_X	Bacteroides	B. fragilis	1.42
P145	CRC	Firmicutes	Class_X	Order_X	Family_X	Faecalibacterium	F. prausnitzii	5.73
P145	CRC	Verrucomicrobia	Class_X	Order_X	Family_X	Akkermansia	A. muciniphila	4.39
P146	CRC	Firmicutes	Class_X	Order_X	Family_X	Faecalibacterium	F. prausnitzii	5.65
P146	CRC	Firmicutes	Class_X	Order_X	Family_X	Faecalibacterium	F. prausnitzii	4.4
P146	CRC	Bacteroidetes	Class_X	Order_X	Family_X	Bacteroides	B. fragilis	3.94
P146	CRC	Actinobacteria	Class_X	Order_X	Family_X	Bifidobacterium	B. longum	2.37
P146	CRC	Proteobacteria	Class_X	Order_X	Family_X	Escherichia	E. coli	3.16
P147	CRC	Proteobacteria	Class_X	Order_X	Family_X	Escherichia	E. coli	5.42
P147	CRC	Actinobacteria	Class_X	Order_X	Family_X	Bifidobacterium	B. longum	3.79
P147	CRC	Bacteroidetes	Class_X	Order_X	Family_X	Bacteroides	B. fragilis	3.14
P147	CRC	Firmicutes	Class_X	Order_X	Family_X	Faecalibacterium	F. prausnitzii	1.4
P147	CRC	Proteobacteria	Class_X	Order_X	Family_X	Escherichia	E. coli	4.49
P148	CRC	Actinobacteria	Class_X	Order_X	Family_X	Bifidobacterium	B. longum	1.86
P148	CRC	Verrucomicrobia	Class_X	Order_X	Family_X	Akkermansia	A. muciniphila	3.14
P148	CRC	Proteobacteria	Class_X	Order_X	Family_X	Escherichia	E. coli	1.71
P148	CRC	Actinobacteria	Class_X	Order_X	Family_X	Bifidobacterium	B. longum	4.59
P148	CRC	Verrucomicrobia	Class_X	Order_X	Family_X	Akkermansia	A. muciniphila	4.84
P149	CRC	Proteobacteria	Class_X	Order_X	Family_X	Escherichia	E. coli	1.39
P149	CRC	Bacteroidetes	Class_X	Order_X	Family_X	Bacteroides	B. fragilis	4.09
P149	CRC	Verrucomicrobia	Class_X	Order_X	Family_X	Akkermansia	A. muciniphila	5.98
P149	CRC	Firmicutes	Class_X	Order_X	Family_X	Faecalibacterium	F. prausnitzii	3.21
P149	CRC	Actinobacteria	Class_X	Order_X	Family_X	Bifidobacterium	B. longum	1.6
P150	CRC	Proteobacteria	Class_X	Order_X	Family_X	Escherichia	E. coli	1.71
P150	CRC	Firmicutes	Class_X	Order_X	Family_X	Faecalibacterium	F. prausnitzii	5.12
P150	CRC	Firmicutes	Class_X	Order_X	Family_X	Faecalibacterium	F. prausnitzii	5.28
P150	CRC	Bacteroidetes	Class_X	Order_X	Family_X	Bacteroides	B. fragilis	4.58
P150	CRC	Actinobacteria	Class_X	Order_X	Family_X	Bifidobacterium	B. longum	3.96
P151	Control	Actinobacteria	Class_X	Order_X	Family_X	Bifidobacterium	B. longum	2.54
P151	Control	Actinobacteria	Class_X	Order_X	Family_X	Bifidobacterium	B. longum	3.28
P151	Control	Bacteroidetes	Class_X	Order_X	Family_X	Bacteroides	B. fragilis	5.27
P151	Control	Firmicutes	Class_X	Order_X	Family_X	Faecalibacterium	F. prausnitzii	2.91
P151	Control	Verrucomicrobia	Class_X	Order_X	Family_X	Akkermansia	A. muciniphila	2.68
P152	Control	Actinobacteria	Class_X	Order_X	Family_X	Bifidobacterium	B. longum	5.3
P152	Control	Bacteroidetes	Class_X	Order_X	Family_X	Bacteroides	B. fragilis	4.86
P152	Control	Bacteroidetes	Class_X	Order_X	Family_X	Bacteroides	B. fragilis	5.96
P152	Control	Bacteroidetes	Class_X	Order_X	Family_X	Bacteroides	B. fragilis	5.52
P152	Control	Actinobacteria	Class_X	Order_X	Family_X	Bifidobacterium	B. longum	2.61
P153	Control	Bacteroidetes	Class_X	Order_X	Family_X	Bacteroides	B. fragilis	3.97
P153	Control	Firmicutes	Class_X	Order_X	Family_X	Faecalibacterium	F. prausnitzii	1.22
P153	Control	Actinobacteria	Class_X	Order_X	Family_X	Bifidobacterium	B. longum	5.5
P153	Control	Bacteroidetes	Class_X	Order_X	Family_X	Bacteroides	B. fragilis	1.81
P153	Control	Bacteroidetes	Class_X	Order_X	Family_X	Bacteroides	B. fragilis	1.5
P154	Control	Verrucomicrobia	Class_X	Order_X	Family_X	Akkermansia	A. muciniphila	0.88
P154	Control	Firmicutes	Class_X	Order_X	Family_X	Faecalibacterium	F. prausnitzii	1.86
P154	Control	Actinobacteria	Class_X	Order_X	Family_X	Bifidobacterium	B. longum	2.73
P154	Control	Firmicutes	Class_X	Order_X	Family_X	Faecalibacterium	F. prausnitzii	4.14
P154	Control	Firmicutes	Class_X	Order_X	Family_X	Faecalibacterium	F. prausnitzii	2.65
P155	Control	Firmicutes	Class_X	Order_X	Family_X	Faecalibacterium	F. prausnitzii	2.69
P155	Control	Proteobacteria	Class_X	Order_X	Family_X	Escherichia	E. coli	4.11
P155	Control	Firmicutes	Class_X	Order_X	Family_X	Faecalibacterium	F. prausnitzii	4.75
P155	Control	Actinobacteria	Class_X	Order_X	Family_X	Bifidobacterium	B. longum	5.83
P155	Control	Proteobacteria	Class_X	Order_X	Family_X	Escherichia	E. coli	5.36
P156	Control	Bacteroidetes	Class_X	Order_X	Family_X	Bacteroides	B. fragilis	2.97
P156	Control	Actinobacteria	Class_X	Order_X	Family_X	Bifidobacterium	B. longum	5.06
P156	Control	Firmicutes	Class_X	Order_X	Family_X	Faecalibacterium	F. prausnitzii	2.97
P156	Control	Proteobacteria	Class_X	Order_X	Family_X	Escherichia	E. coli	5.72
P156	Control	Firmicutes	Class_X	Order_X	Family_X	Faecalibacterium	F. prausnitzii	1.42
P157	Control	Actinobacteria	Class_X	Order_X	Family_X	Bifidobacterium	B. longum	2.59
P157	Control	Proteobacteria	Class_X	Order_X	Family_X	Escherichia	E. coli	4.55
P157	Control	Verrucomicrobia	Class_X	Order_X	Family_X	Akkermansia	A. muciniphila	3.43
P157	Control	Firmicutes	Class_X	Order_X	Family_X	Faecalibacterium	F. prausnitzii	5.14
P157	Control	Actinobacteria	Class_X	Order_X	Family_X	Bifidobacterium	B. longum	2.96
P158	Control	Actinobacteria	Class_X	Order_X	Family_X	Bifidobacterium	B. longum	3.47
P158	Control	Actinobacteria	Class_X	Order_X	Family_X	Bifidobacterium	B. longum	1.98
P158	Control	Bacteroidetes	Class_X	Order_X	Family_X	Bacteroides	B. fragilis	1.18
P158	Control	Verrucomicrobia	Class_X	Order_X	Family_X	Akkermansia	A. muciniphila	5.65
P158	Control	Verrucomicrobia	Class_X	Order_X	Family_X	Akkermansia	A. muciniphila	4.02
P159	Control	Proteobacteria	Class_X	Order_X	Family_X	Escherichia	E. coli	2.99
P159	Control	Verrucomicrobia	Class_X	Order_X	Family_X	Akkermansia	A. muciniphila	0.99
P159	Control	Firmicutes	Class_X	Order_X	Family_X	Faecalibacterium	F. prausnitzii	3.29
P159	Control	Actinobacteria	Class_X	Order_X	Family_X	Bifidobacterium	B. longum	1.32
P159	Control	Verrucomicrobia	Class_X	Order_X	Family_X	Akkermansia	A. muciniphila	3.14
P160	Control	Proteobacteria	Class_X	Order_X	Family_X	Escherichia	E. coli	0.53
P160	Control	Bacteroidetes	Class_X	Order_X	Family_X	Bacteroides	B. fragilis	2.28
P160	Control	Verrucomicrobia	Class_X	Order_X	Family_X	Akkermansia	A. muciniphila	5.27
P160	Control	Proteobacteria	Class_X	Order_X	Family_X	Escherichia	E. coli	3.19
P160	Control	Actinobacteria	Class_X	Order_X	Family_X	Bifidobacterium	B. longum	3.43
P161	Control	Verrucomicrobia	Class_X	Order_X	Family_X	Akkermansia	A. muciniphila	1.29
P161	Control	Bacteroidetes	Class_X	Order_X	Family_X	Bacteroides	B. fragilis	1.61
P161	Control	Bacteroidetes	Class_X	Order_X	Family_X	Bacteroides	B. fragilis	1.54
P161	Control	Verrucomicrobia	Class_X	Order_X	Family_X	Akkermansia	A. muciniphila	2.94
P161	Control	Verrucomicrobia	Class_X	Order_X	Family_X	Akkermansia	A. muciniphila	5.8
P162	Control	Bacteroidetes	Class_X	Order_X	Family_X	Bacteroides	B. fragilis	4.14
P162	Control	Bacteroidetes	Class_X	Order_X	Family_X	Bacteroides	B. fragilis	2.56
P162	Control	Bacteroidetes	Class_X	Order_X	Family_X	Bacteroides	B. fragilis	1.84
P162	Control	Bacteroidetes	Class_X	Order_X	Family_X	Bacteroides	B. fragilis	5.28
P162	Control	Firmicutes	Class_X	Order_X	Family_X	Faecalibacterium	F. prausnitzii	0.67
P163	Control	Firmicutes	Class_X	Order_X	Family_X	Faecalibacterium	F. prausnitzii	4.29
P163	Control	Firmicutes	Class_X	Order_X	Family_X	Faecalibacterium	F. prausnitzii	3.8
P163	Control	Verrucomicrobia	Class_X	Order_X	Family_X	Akkermansia	A. muciniphila	4.17
P163	Control	Firmicutes	Class_X	Order_X	Family_X	Faecalibacterium	F. prausnitzii	1.09
P163	Control	Actinobacteria	Class_X	Order_X	Family_X	Bifidobacterium	B. longum	1.38
P164	Control	Firmicutes	Class_X	Order_X	Family_X	Faecalibacterium	F. prausnitzii	5.27
P164	Control	Firmicutes	Class_X	Order_X	Family_X	Faecalibacterium	F. prausnitzii	5.29
P164	Control	Firmicutes	Class_X	Order_X	Family_X	Faecalibacterium	F. prausnitzii	1
P164	Control	Firmicutes	Class_X	Order_X	Family_X	Faecalibacterium	F. prausnitzii	1.1
P164	Control	Bacteroidetes	Class_X	Order_X	Family_X	Bacteroides	B. fragilis	2.72
P165	Control	Actinobacteria	Class_X	Order_X	Family_X	Bifidobacterium	B. longum	4.17
P165	Control	Bacteroidetes	Class_X	Order_X	Family_X	Bacteroides	B. fragilis	4.69
P165	Control	Firmicutes	Class_X	Order_X	Family_X	Faecalibacterium	F. prausnitzii	2.24
P165	Control	Verrucomicrobia	Class_X	Order_X	Family_X	Akkermansia	A. muciniphila	5
P165	Control	Firmicutes	Class_X	Order_X	Family_X	Faecalibacterium	F. prausnitzii	2.31
P166	Control	Firmicutes	Class_X	Order_X	Family_X	Faecalibacterium	F. prausnitzii	2.52
P166	Control	Verrucomicrobia	Class_X	Order_X	Family_X	Akkermansia	A. muciniphila	2.59
P166	Control	Verrucomicrobia	Class_X	Order_X	Family_X	Akkermansia	A. muciniphila	2.97
P166	Control	Firmicutes	Class_X	Order_X	Family_X	Faecalibacterium	F. prausnitzii	3.5
P166	Control	Proteobacteria	Class_X	Order_X	Family_X	Escherichia	E. coli	1.75
P167	Control	Bacteroidetes	Class_X	Order_X	Family_X	Bacteroides	B. fragilis	3.73
P167	Control	Bacteroidetes	Class_X	Order_X	Family_X	Bacteroides	B. fragilis	4.68
P167	Control	Firmicutes	Class_X	Order_X	Family_X	Faecalibacterium	F. prausnitzii	2.59
P167	Control	Bacteroidetes	Class_X	Order_X	Family_X	Bacteroides	B. fragilis	5.73
P167	Control	Bacteroidetes	Class_X	Order_X	Family_X	Bacteroides	B. fragilis	3.14
P168	Control	Verrucomicrobia	Class_X	Order_X	Family_X	Akkermansia	A. muciniphila	4.98
P168	Control	Firmicutes	Class_X	Order_X	Family_X	Faecalibacterium	F. prausnitzii	2.59
P168	Control	Bacteroidetes	Class_X	Order_X	Family_X	Bacteroides	B. fragilis	3.4
P168	Control	Actinobacteria	Class_X	Order_X	Family_X	Bifidobacterium	B. longum	3.12
P168	Control	Proteobacteria	Class_X	Order_X	Family_X	Escherichia	E. coli	4.71
P169	Control	Bacteroidetes	Class_X	Order_X	Family_X	Bacteroides	B. fragilis	4.44
P169	Control	Proteobacteria	Class_X	Order_X	Family_X	Escherichia	E. coli	0.6
P169	Control	Proteobacteria	Class_X	Order_X	Family_X	Escherichia	E. coli	0.54
P169	Control	Verrucomicrobia	Class_X	Order_X	Family_X	Akkermansia	A. muciniphila	5.44
P169	Control	Firmicutes	Class_X	Order_X	Family_X	Faecalibacterium	F. prausnitzii	4.1
P170	Control	Proteobacteria	Class_X	Order_X	Family_X	Escherichia	E. coli	0.83
P170	Control	Verrucomicrobia	Class_X	Order_X	Family_X	Akkermansia	A. muciniphila	3.14
P170	Control	Proteobacteria	Class_X	Order_X	Family_X	Escherichia	E. coli	1.06
P170	Control	Verrucomicrobia	Class_X	Order_X	Family_X	Akkermansia	A. muciniphila	3.9
P170	Control	Verrucomicrobia	Class_X	Order_X	Family_X	Akkermansia	A. muciniphila	2.07
P171	Control	Proteobacteria	Class_X	Order_X	Family_X	Escherichia	E. coli	5.61
P171	Control	Actinobacteria	Class_X	Order_X	Family_X	Bifidobacterium	B. longum	3.47
P171	Control	Bacteroidetes	Class_X	Order_X	Family_X	Bacteroides	B. fragilis	3.86
P171	Control	Bacteroidetes	Class_X	Order_X	Family_X	Bacteroides	B. fragilis	2.7
P171	Control	Verrucomicrobia	Class_X	Order_X	Family_X	Akkermansia	A. muciniphila	2.77
P172	Control	Firmicutes	Class_X	Order_X	Family_X	Faecalibacterium	F. prausnitzii	3.37
P172	Control	Actinobacteria	Class_X	Order_X	Family_X	Bifidobacterium	B. longum	1.5
P172	Control	Verrucomicrobia	Class_X	Order_X	Family_X	Akkermansia	A. muciniphila	1.52
P172	Control	Firmicutes	Class_X	Order_X	Family_X	Faecalibacterium	F. prausnitzii	3.62
P172	Control	Bacteroidetes	Class_X	Order_X	Family_X	Bacteroides	B. fragilis	5.55
P173	Control	Actinobacteria	Class_X	Order_X	Family_X	Bifidobacterium	B. longum	3.16
P173	Control	Firmicutes	Class_X	Order_X	Family_X	Faecalibacterium	F. prausnitzii	2.55
P173	Control	Verrucomicrobia	Class_X	Order_X	Family_X	Akkermansia	A. muciniphila	3.98
P173	Control	Proteobacteria	Class_X	Order_X	Family_X	Escherichia	E. coli	0.51
P173	Control	Verrucomicrobia	Class_X	Order_X	Family_X	Akkermansia	A. muciniphila	5.36
P174	Control	Firmicutes	Class_X	Order_X	Family_X	Faecalibacterium	F. prausnitzii	4.87
P174	Control	Bacteroidetes	Class_X	Order_X	Family_X	Bacteroides	B. fragilis	1.46
P174	Control	Firmicutes	Class_X	Order_X	Family_X	Faecalibacterium	F. prausnitzii	5.12
P174	Control	Firmicutes	Class_X	Order_X	Family_X	Faecalibacterium	F. prausnitzii	1.8
P174	Control	Verrucomicrobia	Class_X	Order_X	Family_X	Akkermansia	A. muciniphila	2.16
P175	Control	Proteobacteria	Class_X	Order_X	Family_X	Escherichia	E. coli	5.18
P175	Control	Bacteroidetes	Class_X	Order_X	Family_X	Bacteroides	B. fragilis	4.95
P175	Control	Proteobacteria	Class_X	Order_X	Family_X	Escherichia	E. coli	3.93
P175	Control	Firmicutes	Class_X	Order_X	Family_X	Faecalibacterium	F. prausnitzii	2.83
P175	Control	Verrucomicrobia	Class_X	Order_X	Family_X	Akkermansia	A. muciniphila	1.42
P176	Control	Proteobacteria	Class_X	Order_X	Family_X	Escherichia	E. coli	5.28
P176	Control	Firmicutes	Class_X	Order_X	Family_X	Faecalibacterium	F. prausnitzii	1.69
P176	Control	Firmicutes	Class_X	Order_X	Family_X	Faecalibacterium	F. prausnitzii	1.48
P176	Control	Verrucomicrobia	Class_X	Order_X	Family_X	Akkermansia	A. muciniphila	4.03
P176	Control	Actinobacteria	Class_X	Order_X	Family_X	Bifidobacterium	B. longum	1.63
P177	Control	Proteobacteria	Class_X	Order_X	Family_X	Escherichia	E. coli	1.78
P177	Control	Verrucomicrobia	Class_X	Order_X	Family_X	Akkermansia	A. muciniphila	3.77
P177	Control	Firmicutes	Class_X	Order_X	Family_X	Faecalibacterium	F. prausnitzii	5.93
P177	Control	Proteobacteria	Class_X	Order_X	Family_X	Escherichia	E. coli	3.78
P177	Control	Bacteroidetes	Class_X	Order_X	Family_X	Bacteroides	B. fragilis	2.72
P178	Control	Verrucomicrobia	Class_X	Order_X	Family_X	Akkermansia	A. muciniphila	4.45
P178	Control	Firmicutes	Class_X	Order_X	Family_X	Faecalibacterium	F. prausnitzii	0.59
P178	Control	Actinobacteria	Class_X	Order_X	Family_X	Bifidobacterium	B. longum	5
P178	Control	Actinobacteria	Class_X	Order_X	Family_X	Bifidobacterium	B. longum	4.48
P178	Control	Bacteroidetes	Class_X	Order_X	Family_X	Bacteroides	B. fragilis	5.48
P179	Control	Verrucomicrobia	Class_X	Order_X	Family_X	Akkermansia	A. muciniphila	0.94
P179	Control	Verrucomicrobia	Class_X	Order_X	Family_X	Akkermansia	A. muciniphila	5.42
P179	Control	Proteobacteria	Class_X	Order_X	Family_X	Escherichia	E. coli	2.71
P179	Control	Firmicutes	Class_X	Order_X	Family_X	Faecalibacterium	F. prausnitzii	1.75
P179	Control	Firmicutes	Class_X	Order_X	Family_X	Faecalibacterium	F. prausnitzii	3.89
P180	Control	Verrucomicrobia	Class_X	Order_X	Family_X	Akkermansia	A. muciniphila	3.35
P180	Control	Bacteroidetes	Class_X	Order_X	Family_X	Bacteroides	B. fragilis	4.18
P180	Control	Actinobacteria	Class_X	Order_X	Family_X	Bifidobacterium	B. longum	1.79
P180	Control	Verrucomicrobia	Class_X	Order_X	Family_X	Akkermansia	A. muciniphila	1.99
P180	Control	Bacteroidetes	Class_X	Order_X	Family_X	Bacteroides	B. fragilis	4.24
P181	Control	Actinobacteria	Class_X	Order_X	Family_X	Bifidobacterium	B. longum	2.28
P181	Control	Proteobacteria	Class_X	Order_X	Family_X	Escherichia	E. coli	1.55
P181	Control	Bacteroidetes	Class_X	Order_X	Family_X	Bacteroides	B. fragilis	5.97
P181	Control	Bacteroidetes	Class_X	Order_X	Family_X	Bacteroides	B. fragilis	2.5
P181	Control	Proteobacteria	Class_X	Order_X	Family_X	Escherichia	E. coli	4.52
P182	Control	Actinobacteria	Class_X	Order_X	Family_X	Bifidobacterium	B. longum	0.83
P182	Control	Actinobacteria	Class_X	Order_X	Family_X	Bifidobacterium	B. longum	0.99
P182	Control	Verrucomicrobia	Class_X	Order_X	Family_X	Akkermansia	A. muciniphila	1.46
P182	Control	Firmicutes	Class_X	Order_X	Family_X	Faecalibacterium	F. prausnitzii	1.44
P182	Control	Bacteroidetes	Class_X	Order_X	Family_X	Bacteroides	B. fragilis	1.03
P183	Control	Firmicutes	Class_X	Order_X	Family_X	Faecalibacterium	F. prausnitzii	5.02
P183	Control	Actinobacteria	Class_X	Order_X	Family_X	Bifidobacterium	B. longum	2.41
P183	Control	Actinobacteria	Class_X	Order_X	Family_X	Bifidobacterium	B. longum	5.9
P183	Control	Proteobacteria	Class_X	Order_X	Family_X	Escherichia	E. coli	5.6
P183	Control	Verrucomicrobia	Class_X	Order_X	Family_X	Akkermansia	A. muciniphila	1.16
P184	Control	Proteobacteria	Class_X	Order_X	Family_X	Escherichia	E. coli	1.34
P184	Control	Verrucomicrobia	Class_X	Order_X	Family_X	Akkermansia	A. muciniphila	4.55
P184	Control	Actinobacteria	Class_X	Order_X	Family_X	Bifidobacterium	B. longum	1.84
P184	Control	Verrucomicrobia	Class_X	Order_X	Family_X	Akkermansia	A. muciniphila	1.01
P184	Control	Bacteroidetes	Class_X	Order_X	Family_X	Bacteroides	B. fragilis	4.83
P185	Control	Firmicutes	Class_X	Order_X	Family_X	Faecalibacterium	F. prausnitzii	3.85
P185	Control	Actinobacteria	Class_X	Order_X	Family_X	Bifidobacterium	B. longum	4.8
P185	Control	Bacteroidetes	Class_X	Order_X	Family_X	Bacteroides	B. fragilis	0.85
P185	Control	Actinobacteria	Class_X	Order_X	Family_X	Bifidobacterium	B. longum	2.17
P185	Control	Bacteroidetes	Class_X	Order_X	Family_X	Bacteroides	B. fragilis	2.38
P186	Control	Firmicutes	Class_X	Order_X	Family_X	Faecalibacterium	F. prausnitzii	0.98
P186	Control	Proteobacteria	Class_X	Order_X	Family_X	Escherichia	E. coli	1.81
P186	Control	Firmicutes	Class_X	Order_X	Family_X	Faecalibacterium	F. prausnitzii	2.18
P186	Control	Actinobacteria	Class_X	Order_X	Family_X	Bifidobacterium	B. longum	2.04
P186	Control	Bacteroidetes	Class_X	Order_X	Family_X	Bacteroides	B. fragilis	3.8
P187	Control	Proteobacteria	Class_X	Order_X	Family_X	Escherichia	E. coli	4.82
P187	Control	Actinobacteria	Class_X	Order_X	Family_X	Bifidobacterium	B. longum	5.18
P187	Control	Bacteroidetes	Class_X	Order_X	Family_X	Bacteroides	B. fragilis	3.26
P187	Control	Firmicutes	Class_X	Order_X	Family_X	Faecalibacterium	F. prausnitzii	1.14
P187	Control	Bacteroidetes	Class_X	Order_X	Family_X	Bacteroides	B. fragilis	3.95
P188	Control	Bacteroidetes	Class_X	Order_X	Family_X	Bacteroides	B. fragilis	5.27
P188	Control	Proteobacteria	Class_X	Order_X	Family_X	Escherichia	E. coli	4.85
P188	Control	Actinobacteria	Class_X	Order_X	Family_X	Bifidobacterium	B. longum	5
P188	Control	Verrucomicrobia	Class_X	Order_X	Family_X	Akkermansia	A. muciniphila	0.63
P188	Control	Proteobacteria	Class_X	Order_X	Family_X	Escherichia	E. coli	4.32
P189	Control	Bacteroidetes	Class_X	Order_X	Family_X	Bacteroides	B. fragilis	5.77
P189	Control	Bacteroidetes	Class_X	Order_X	Family_X	Bacteroides	B. fragilis	4.03
P189	Control	Firmicutes	Class_X	Order_X	Family_X	Faecalibacterium	F. prausnitzii	3.66
P189	Control	Verrucomicrobia	Class_X	Order_X	Family_X	Akkermansia	A. muciniphila	5.24
P189	Control	Actinobacteria	Class_X	Order_X	Family_X	Bifidobacterium	B. longum	3.84
P190	Control	Firmicutes	Class_X	Order_X	Family_X	Faecalibacterium	F. prausnitzii	3.83
P190	Control	Verrucomicrobia	Class_X	Order_X	Family_X	Akkermansia	A. muciniphila	2.25
P190	Control	Proteobacteria	Class_X	Order_X	Family_X	Escherichia	E. coli	2.69
P190	Control	Firmicutes	Class_X	Order_X	Family_X	Faecalibacterium	F. prausnitzii	4.16
P190	Control	Bacteroidetes	Class_X	Order_X	Family_X	Bacteroides	B. fragilis	0.87
P191	Control	Bacteroidetes	Class_X	Order_X	Family_X	Bacteroides	B. fragilis	3.28
P191	Control	Actinobacteria	Class_X	Order_X	Family_X	Bifidobacterium	B. longum	0.94
P191	Control	Actinobacteria	Class_X	Order_X	Family_X	Bifidobacterium	B. longum	5.81
P191	Control	Actinobacteria	Class_X	Order_X	Family_X	Bifidobacterium	B. longum	2.21
P191	Control	Actinobacteria	Class_X	Order_X	Family_X	Bifidobacterium	B. longum	2.92
P192	Control	Actinobacteria	Class_X	Order_X	Family_X	Bifidobacterium	B. longum	5.18
P192	Control	Verrucomicrobia	Class_X	Order_X	Family_X	Akkermansia	A. muciniphila	0.6
P192	Control	Bacteroidetes	Class_X	Order_X	Family_X	Bacteroides	B. fragilis	4.08
P192	Control	Proteobacteria	Class_X	Order_X	Family_X	Escherichia	E. coli	2.63
P192	Control	Verrucomicrobia	Class_X	Order_X	Family_X	Akkermansia	A. muciniphila	4.79
P193	Control	Bacteroidetes	Class_X	Order_X	Family_X	Bacteroides	B. fragilis	1.66
P193	Control	Proteobacteria	Class_X	Order_X	Family_X	Escherichia	E. coli	4.65
P193	Control	Firmicutes	Class_X	Order_X	Family_X	Faecalibacterium	F. prausnitzii	2.87
P193	Control	Firmicutes	Class_X	Order_X	Family_X	Faecalibacterium	F. prausnitzii	1.28
P193	Control	Firmicutes	Class_X	Order_X	Family_X	Faecalibacterium	F. prausnitzii	4.8
P194	Control	Proteobacteria	Class_X	Order_X	Family_X	Escherichia	E. coli	1.48
P194	Control	Actinobacteria	Class_X	Order_X	Family_X	Bifidobacterium	B. longum	3.9
P194	Control	Actinobacteria	Class_X	Order_X	Family_X	Bifidobacterium	B. longum	5.98
P194	Control	Firmicutes	Class_X	Order_X	Family_X	Faecalibacterium	F. prausnitzii	1.78
P194	Control	Actinobacteria	Class_X	Order_X	Family_X	Bifidobacterium	B. longum	2.18
P195	Control	Actinobacteria	Class_X	Order_X	Family_X	Bifidobacterium	B. longum	4.11
P195	Control	Bacteroidetes	Class_X	Order_X	Family_X	Bacteroides	B. fragilis	1.22
P195	Control	Actinobacteria	Class_X	Order_X	Family_X	Bifidobacterium	B. longum	2.73
P195	Control	Verrucomicrobia	Class_X	Order_X	Family_X	Akkermansia	A. muciniphila	2.45
P195	Control	Proteobacteria	Class_X	Order_X	Family_X	Escherichia	E. coli	2.78
P196	Control	Verrucomicrobia	Class_X	Order_X	Family_X	Akkermansia	A. muciniphila	2.63
P196	Control	Verrucomicrobia	Class_X	Order_X	Family_X	Akkermansia	A. muciniphila	0.56
P196	Control	Bacteroidetes	Class_X	Order_X	Family_X	Bacteroides	B. fragilis	1.24
P196	Control	Verrucomicrobia	Class_X	Order_X	Family_X	Akkermansia	A. muciniphila	0.61
P196	Control	Verrucomicrobia	Class_X	Order_X	Family_X	Akkermansia	A. muciniphila	4.68
P197	Control	Bacteroidetes	Class_X	Order_X	Family_X	Bacteroides	B. fragilis	1.54
P197	Control	Verrucomicrobia	Class_X	Order_X	Family_X	Akkermansia	A. muciniphila	1.68
P197	Control	Verrucomicrobia	Class_X	Order_X	Family_X	Akkermansia	A. muciniphila	5.09
P197	Control	Verrucomicrobia	Class_X	Order_X	Family_X	Akkermansia	A. muciniphila	5.87
P197	Control	Bacteroidetes	Class_X	Order_X	Family_X	Bacteroides	B. fragilis	0.86
P198	Control	Actinobacteria	Class_X	Order_X	Family_X	Bifidobacterium	B. longum	2.54
P198	Control	Firmicutes	Class_X	Order_X	Family_X	Faecalibacterium	F. prausnitzii	3.51
P198	Control	Verrucomicrobia	Class_X	Order_X	Family_X	Akkermansia	A. muciniphila	5.14
P198	Control	Verrucomicrobia	Class_X	Order_X	Family_X	Akkermansia	A. muciniphila	3.19
P198	Control	Actinobacteria	Class_X	Order_X	Family_X	Bifidobacterium	B. longum	5.26
P199	Control	Actinobacteria	Class_X	Order_X	Family_X	Bifidobacterium	B. longum	4.08
P199	Control	Proteobacteria	Class_X	Order_X	Family_X	Escherichia	E. coli	2.57
P199	Control	Actinobacteria	Class_X	Order_X	Family_X	Bifidobacterium	B. longum	5.23
P199	Control	Bacteroidetes	Class_X	Order_X	Family_X	Bacteroides	B. fragilis	4.82
P199	Control	Verrucomicrobia	Class_X	Order_X	Family_X	Akkermansia	A. muciniphila	1.23
P200	Control	Firmicutes	Class_X	Order_X	Family_X	Faecalibacterium	F. prausnitzii	4.12
P200	Control	Firmicutes	Class_X	Order_X	Family_X	Faecalibacterium	F. prausnitzii	4.28
P200	Control	Actinobacteria	Class_X	Order_X	Family_X	Bifidobacterium	B. longum	0.92
P200	Control	Firmicutes	Class_X	Order_X	Family_X	Faecalibacterium	F. prausnitzii	5.12
P200	Control	Bacteroidetes	Class_X	Order_X	Family_X	Bacteroides	B. fragilis	1.89
